# Supplementary material for: 6-{[(Benz­yloxy)carbon­yl]­oxy}-2-methyl­hexa­hydro­pyrano[3,2-d][1,3]dioxin-7,8-diyl bis­(chloro­acetate)
Source: Acta Crystallogr Sect E Struct Rep Online. 2010 Feb 10;66(Pt 3):o572–3. doi: 10.1107/S1600536810004356 (PMC2983506; doi:10.1107/S1600536810004356)
Supplement: Supplementary file 1 [file e-66-0o572-sup1.cif]

##############################################################################
###                                                                        ###
###        Electronic paper (Acta Crystallographica Section E)             ###
###                                                                        ###
##############################################################################
#                                                                            #
# This CIF contains the data in a paper accepted for publication in Acta     #
# Crystallographica Section E. It conforms to the requirements of Notes      #
# for Authors for Section E, and has been peer reviewed under the auspices   #
# of the IUCr Commission on Journals.                                        #
#                                                                            #
# Full details of the Crystallographic Information File format               #
# are given in the paper "The Crystallographic Information File (CIF):       #
# a New Standard Archive File for Crystallography" by S. R. Hall, F. H.      #
# Allen and I. D. Brown [Acta Cryst. (1991), A47, 655-685].                  #
#                                                                            #
# The current version of the core CIF dictionary is obtainable from          #
# ftp://ftp.iucr.org/pub/cif_core.dic. The current version number is 2.4.    #
#                                                                            #
# Software is freely available for graphical display of the structure(s) in  #
# this CIF.  For information consult the CIF home page http://www.iucr.org/  #
# cif/home.html                                                              #
#                                                                            #
# This file may be used for bona fide research purposes within the           #
# scientific community so long as proper attribution is given to the journal # 
# article from which it was obtained.                                        #
#                                                                            #
##############################################################################
                                             
data_I
_audit_creation_method     SHELXL-97
_journal_date_recd_electronic     2009-12-30
_journal_date_accepted     2010-02-03
_journal_name_full     'Acta Crystallographica, Section E'
_journal_year     2010
_journal_volume     66
_journal_issue      3
_journal_page_first     o572
_journal_page_last     o573
_journal_paper_category     QO
_journal_coeditor_code     HG2627
_publ_contact_author_name     'Jasinski, Jerry P.'
_publ_contact_author_address
;
Department of Chemistry
Keene State College
229 Main Street
Keene, New Hampshire 03435, USA
;
_publ_contact_author_email     jjasinski@keene.edu
_publ_contact_author_fax     ?
_publ_contact_author_phone     '603 358-2563'
_publ_section_title
;\
6-{[(Benzyloxy)carbonyl]oxy}-2-methylhexahydropyrano[3,2-<i>d</i>][1,3]dioxin-\
7,8-diyl bis(chloroacetate)
;
loop_
    _publ_author_name
    _publ_author_address
    'Jasinski, Jerry P.'
;
Department of Chemistry
Keene State College
229 Main Street
Keene, NH 03435-2001, USA
;
    'Butcher, Ray J.'
;
Department of Chemistry
Howard University
525 College Street NW
Washington DC 20059, USA
;
    'Swamy, M. T.'
;
Department of Studies in Chemistry
University of Mysore
Manasagangotri
Mysore 570006, India
;
    'Yathirajan, H. S.'
;
Department of Studies in Chemistry
University of Mysore
Manasagangotri
Mysore 570 006, India
;
    'Narayana, B.'
;
Department of Studies in Chemistry
Mangalore University
Mangalagangotri 574 199, India
;
_chemical_name_systematic
;\
6-{[(Benzyloxy)carbonyl]oxy}-2-methylhexahydropyrano[3,2-<i>d</i>][1,3]dioxin-\
7,8-diyl bis(chloroacetate)
;
_chemical_name_common     ?
_chemical_formula_moiety     'C20 H22 Cl2 O10'
_chemical_formula_sum     'C20 H22 Cl2 O10'
_chemical_formula_iupac     'C20 H22 Cl2 O10'
_chemical_formula_weight     493.28
_chemical_melting_point     ?
_symmetry_cell_setting     orthorhombic
_symmetry_space_group_name_H-M     'P 21 21 21'
_symmetry_space_group_name_Hall     'P 2ac 2ab'
loop_
    _symmetry_equiv_pos_as_xyz
    'x, y, z'
    '-x+1/2, -y, z+1/2'
    '-x, y+1/2, -z+1/2'
    'x+1/2, -y+1/2, -z'
_cell_length_a     8.17800(10)
_cell_length_b     14.9165(3)
_cell_length_c     19.3555(4)
_cell_angle_alpha     90.00
_cell_angle_beta     90.00
_cell_angle_gamma     90.00
_cell_volume     2361.12(7)
_cell_formula_units_Z     4
_cell_measurement_reflns_used     8966
_cell_measurement_theta_min     4.7865
_cell_measurement_theta_max     32.4859
_cell_measurement_temperature     200(2)
_exptl_crystal_description     prism
_exptl_crystal_colour     colorless
_exptl_crystal_size_max     0.44
_exptl_crystal_size_mid     0.34
_exptl_crystal_size_min     0.27
_exptl_crystal_density_diffrn     1.388
_exptl_crystal_density_meas     ?
_exptl_crystal_density_method     'not measured'
_exptl_crystal_F_000     1024
_exptl_absorpt_coefficient_mu     0.326
_exptl_absorpt_correction_type     multi-scan
_exptl_absorpt_process_details
;
(CrysAlis RED; Oxford Diffraction, 2007)
;
_exptl_absorpt_correction_T_min     0.82113
_exptl_absorpt_correction_T_max     1.00000
_exptl_special_details
;
;
_diffrn_ambient_temperature     200(2)
_diffrn_radiation_type     MoK\a
_diffrn_radiation_wavelength     0.71073
_diffrn_radiation_source     'Enhance (Mo) X-ray Source'
_diffrn_radiation_monochromator     graphite
_diffrn_measurement_device_type     'Oxford Diffraction Gemini'
_diffrn_measurement_method     '\w scans'
_diffrn_detector_area_resol_mean     10.5081
_diffrn_reflns_number     30676
_diffrn_reflns_av_R_equivalents     0.0485
_diffrn_reflns_av_sigmaI/netI     0.0586
_diffrn_reflns_theta_min     4.86
_diffrn_reflns_theta_max     28.28
_diffrn_reflns_theta_full     25.00
_diffrn_measured_fraction_theta_max     0.991
_diffrn_measured_fraction_theta_full     0.988
_diffrn_reflns_limit_h_min     -10
_diffrn_reflns_limit_h_max     10
_diffrn_reflns_limit_k_min     -19
_diffrn_reflns_limit_k_max     19
_diffrn_reflns_limit_l_min     -25
_diffrn_reflns_limit_l_max     25
_diffrn_standards_number     0
_diffrn_standards_interval_count     ?
_diffrn_standards_interval_time     ?
_diffrn_standards_decay_%     <2%
_refine_special_details
;
Refinement of <i>F</i>^2^ against ALL reflections. The weighted <i>R</i>-factor
<i>wR</i> and goodness of fit <i>S</i> are based on <i>F</i>^2^, conventional
<i>R</i>-factors <i>R</i> are based on <i>F</i>, with <i>F</i> set to zero for
negative <i>F</i>^2^. The threshold expression of <i>F</i>^2^ >
\s(<i>F</i>^2^) is used only for calculating <i>R</i>-factors(gt) <i>etc</i>.
and is not relevant to the choice of reflections for refinement.
<i>R</i>-factors based on <i>F</i>^2^ are statistically about twice as large
as those based on <i>F</i>, and <i>R</i>- factors based on ALL data will be
even larger.
;
_reflns_number_total     5818
_reflns_number_gt     3677
_reflns_threshold_expression     I>2\s(I)
_refine_ls_structure_factor_coef     Fsqd
_refine_ls_matrix_type     full
_refine_ls_R_factor_all     0.0771
_refine_ls_R_factor_gt     0.0397
_refine_ls_wR_factor_gt     0.0752
_refine_ls_wR_factor_ref     0.0835
_refine_ls_goodness_of_fit_ref     0.917
_refine_ls_restrained_S_all     0.917
_refine_ls_number_reflns     5818
_refine_ls_number_parameters     290
_refine_ls_number_restraints     0
_refine_ls_hydrogen_treatment     constr
_refine_ls_weighting_scheme     calc
_refine_ls_weighting_details
                 'calc w=1/[\s^2^(Fo^2^)+(0.0439P)^2^] where P=(Fo^2^+2Fc^2^)/3'
_atom_sites_solution_hydrogens     geom
_atom_sites_solution_primary     direct
_atom_sites_solution_secondary     difmap
_refine_ls_shift/su_max     0.000
_refine_ls_shift/su_mean     0.000
_refine_diff_density_max     0.340
_refine_diff_density_min     -0.230
_refine_ls_extinction_method     none
_refine_ls_extinction_coef     ?
_refine_ls_abs_structure_details     'Flack (1983), 2513 Friedel pairs'
_refine_ls_abs_structure_Flack     0.05(5)
loop_
    _atom_type_symbol
    _atom_type_description
    _atom_type_scat_dispersion_real
    _atom_type_scat_dispersion_imag
    _atom_type_scat_source
    'C' 'C' 0.0033 0.0016
                         'International Tables Vol C Tables 4.2.6.8 and 6.1.1.4'
    'H' 'H' 0.0000 0.0000
                         'International Tables Vol C Tables 4.2.6.8 and 6.1.1.4'
    'O' 'O' 0.0106 0.0060
                         'International Tables Vol C Tables 4.2.6.8 and 6.1.1.4'
    'Cl' 'Cl' 0.1484 0.1585
                         'International Tables Vol C Tables 4.2.6.8 and 6.1.1.4'
_computing_data_collection     '<i>CrysAlis PRO</i> (Oxford Diffraction, 2007)'
_computing_cell_refinement     '<i>CrysAlis PRO</i> (Oxford Diffraction, 2007)'
_computing_data_reduction     '<i>CrysAlis PRO</i> (Oxford Diffraction, 2007)'
_computing_structure_solution     '<i>SHELXS97</i> (Sheldrick, 2008)'
_computing_structure_refinement     '<i>SHELXL97</i> (Sheldrick, 2008)'
_computing_molecular_graphics     '<i>SHELXTL</i> (Sheldrick, 2008)'
_computing_publication_material     '<i>SHELXTL</i> (Sheldrick, 2008)'
loop_
    _atom_site_type_symbol
    _atom_site_label
    _atom_site_fract_x
    _atom_site_fract_y
    _atom_site_fract_z
    _atom_site_U_iso_or_equiv
    _atom_site_adp_type
    _atom_site_calc_flag
    _atom_site_refinement_flags
    _atom_site_occupancy
    _atom_site_disorder_assembly
    _atom_site_disorder_group
    Cl Cl1 0.46237(7) 0.35551(4) 0.03846(3) 0.05778(17) Uani d . 1 . .
    Cl Cl2 0.51793(9) 0.59375(5) 0.14719(4) 0.0793(2) Uani d . 1 . .
    O O1 1.17773(16) 0.47514(9) 0.26910(8) 0.0450(4) Uani d . 1 . .
    O O2 1.42110(16) 0.41973(10) 0.31523(8) 0.0520(4) Uani d . 1 . .
    O O3 1.21358(17) 0.23957(9) 0.22343(7) 0.0377(3) Uani d . 1 . .
    O O4 1.06875(15) 0.14810(9) 0.15336(7) 0.0371(3) Uani d . 1 . .
    O O5 1.29642(18) 0.12683(10) 0.08848(8) 0.0456(4) Uani d . 1 . .
    O O6 1.11749(18) 0.01657(9) 0.11327(8) 0.0452(4) Uani d . 1 . .
    O O7 0.86643(16) 0.28806(9) 0.11292(7) 0.0376(3) Uani d . 1 . .
    O O8 0.63005(18) 0.29606(12) 0.17188(8) 0.0542(4) Uani d . 1 . .
    O O9 0.86234(16) 0.43867(9) 0.21585(7) 0.0366(3) Uani d . 1 . .
    O O10 0.8181(2) 0.49330(10) 0.10897(8) 0.0553(4) Uani d . 1 . .
    C C1 1.1148(2) 0.23894(13) 0.16396(11) 0.0346(5) Uani d . 1 . .
    H H1A 1.1759 0.2628 0.1232 0.042 Uiso calc R 1 . .
    C C2 0.9602(2) 0.29229(13) 0.17650(10) 0.0340(4) Uani d . 1 . .
    H H2A 0.8964 0.2650 0.2152 0.041 Uiso calc R 1 . .
    C C3 1.0049(2) 0.38910(13) 0.19405(10) 0.0354(5) Uani d . 1 . .
    H H3A 1.0567 0.4189 0.1533 0.043 Uiso calc R 1 . .
    C C4 1.1217(2) 0.38731(13) 0.25368(11) 0.0349(5) Uani d . 1 . .
    H H4A 1.0646 0.3623 0.2951 0.042 Uiso calc R 1 . .
    C C5 1.2792(3) 0.47197(16) 0.32884(14) 0.0512(6) Uani d . 1 . .
    H H5A 1.2172 0.4459 0.3686 0.061 Uiso calc R 1 . .
    C C6 1.3804(3) 0.32825(15) 0.29908(12) 0.0458(6) Uani d . 1 . .
    H H6A 1.3251 0.2997 0.3389 0.055 Uiso calc R 1 . .
    H H6B 1.4808 0.2938 0.2885 0.055 Uiso calc R 1 . .
    C C7 1.2681(2) 0.32912(13) 0.23705(11) 0.0358(5) Uani d . 1 . .
    H H7A 1.3271 0.3535 0.1959 0.043 Uiso calc R 1 . .
    C C8 1.1749(3) 0.09907(14) 0.11513(11) 0.0367(5) Uani d . 1 . .
    C C9 1.2170(3) -0.04574(16) 0.07276(15) 0.0623(7) Uani d . 1 . .
    H H9A 1.3284 -0.0502 0.0924 0.075 Uiso calc R 1 . .
    H H9B 1.2256 -0.0250 0.0243 0.075 Uiso calc R 1 . .
    C C10 1.1332(3) -0.13444(14) 0.07586(11) 0.0418(5) Uani d . 1 . .
    C C11 1.1874(3) -0.20073(18) 0.12047(13) 0.0600(7) Uani d . 1 . .
    H H11A 1.2783 -0.1907 0.1500 0.072 Uiso calc R 1 . .
    C C12 1.1032(5) -0.2844(2) 0.12081(18) 0.0876(11) Uani d . 1 . .
    H H12A 1.1381 -0.3321 0.1497 0.105 Uiso calc R 1 . .
    C C13 0.9681(5) -0.2943(2) 0.0776(2) 0.0910(10) Uani d . 1 . .
    H H13A 0.9089 -0.3490 0.0780 0.109 Uiso calc R 1 . .
    C C14 0.9205(5) -0.2287(3) 0.03579(19) 0.0983(11) Uani d . 1 . .
    H H14A 0.8289 -0.2372 0.0063 0.118 Uiso calc R 1 . .
    C C15 1.0007(3) -0.1510(2) 0.03498(14) 0.0686(7) Uani d . 1 . .
    H H15A 0.9640 -0.1052 0.0046 0.082 Uiso calc R 1 . .
    C C16 0.7027(3) 0.28930(13) 0.11876(11) 0.0383(5) Uani d . 1 . .
    C C17 0.6253(3) 0.27921(16) 0.04854(12) 0.0501(6) Uani d . 1 . .
    H H17A 0.5842 0.2172 0.0430 0.060 Uiso calc R 1 . .
    H H17B 0.7084 0.2901 0.0123 0.060 Uiso calc R 1 . .
    C C18 0.7850(3) 0.48932(14) 0.16859(13) 0.0395(5) Uani d . 1 . .
    C C19 0.6518(3) 0.54010(16) 0.20523(12) 0.0494(6) Uani d . 1 . .
    H H19A 0.7019 0.5856 0.2359 0.059 Uiso calc R 1 . .
    H H19B 0.5886 0.4981 0.2345 0.059 Uiso calc R 1 . .
    C C20 1.3316(3) 0.56632(18) 0.34550(18) 0.0757(9) Uani d . 1 . .
    H H20A 1.4078 0.5654 0.3846 0.114 Uiso calc R 1 . .
    H H20B 1.2354 0.6022 0.3576 0.114 Uiso calc R 1 . .
    H H20C 1.3856 0.5927 0.3052 0.114 Uiso calc R 1 . .
loop_
    _atom_site_aniso_label
    _atom_site_aniso_U_11
    _atom_site_aniso_U_22
    _atom_site_aniso_U_33
    _atom_site_aniso_U_12
    _atom_site_aniso_U_13
    _atom_site_aniso_U_23
    Cl1 0.0480(3) 0.0624(4) 0.0629(4) 0.0086(3) -0.0107(3) 0.0046(3)
    Cl2 0.0861(5) 0.0687(5) 0.0832(5) 0.0365(4) -0.0317(4) -0.0064(4)
    O1 0.0382(8) 0.0321(8) 0.0646(10) 0.0006(7) 0.0006(7) -0.0154(7)
    O2 0.0352(8) 0.0465(10) 0.0741(11) 0.0012(7) -0.0012(8) -0.0234(8)
    O3 0.0399(7) 0.0291(8) 0.0441(8) 0.0021(6) -0.0029(7) -0.0041(6)
    O4 0.0384(7) 0.0287(8) 0.0441(8) 0.0000(6) 0.0061(6) -0.0039(6)
    O5 0.0382(8) 0.0352(8) 0.0635(10) -0.0013(7) 0.0091(7) -0.0066(7)
    O6 0.0512(8) 0.0281(8) 0.0564(9) -0.0049(7) 0.0165(8) -0.0094(7)
    O7 0.0386(8) 0.0397(9) 0.0344(8) 0.0017(6) 0.0018(7) -0.0024(7)
    O8 0.0422(8) 0.0779(12) 0.0426(10) 0.0057(8) 0.0049(8) -0.0066(8)
    O9 0.0376(7) 0.0325(8) 0.0398(8) 0.0086(6) 0.0007(7) -0.0017(6)
    O10 0.0732(11) 0.0471(10) 0.0457(10) 0.0091(9) 0.0007(9) 0.0060(8)
    C1 0.0397(11) 0.0251(11) 0.0392(12) -0.0026(9) 0.0019(9) -0.0029(9)
    C2 0.0346(10) 0.0354(11) 0.0321(11) 0.0014(9) 0.0026(9) 0.0019(9)
    C3 0.0356(11) 0.0313(11) 0.0394(12) 0.0004(9) 0.0088(9) -0.0015(9)
    C4 0.0332(10) 0.0308(12) 0.0406(12) -0.0038(8) 0.0047(9) -0.0039(9)
    C5 0.0352(11) 0.0495(14) 0.0688(16) 0.0033(10) -0.0041(12) -0.0253(12)
    C6 0.0400(11) 0.0456(14) 0.0519(14) 0.0027(10) 0.0004(11) -0.0110(11)
    C7 0.0355(10) 0.0285(11) 0.0434(13) -0.0010(9) 0.0040(9) -0.0079(9)
    C8 0.0413(12) 0.0301(12) 0.0388(12) 0.0017(10) -0.0051(10) -0.0039(10)
    C9 0.0675(15) 0.0362(14) 0.0832(18) -0.0035(12) 0.0294(15) -0.0192(13)
    C10 0.0482(12) 0.0330(12) 0.0441(12) 0.0022(10) 0.0056(11) -0.0114(11)
    C11 0.0559(14) 0.0621(19) 0.0620(16) 0.0183(14) 0.0053(13) -0.0025(14)
    C12 0.119(3) 0.0480(19) 0.096(3) 0.0332(19) 0.049(2) 0.0267(17)
    C13 0.109(3) 0.051(2) 0.113(3) -0.030(2) 0.028(3) -0.024(2)
    C14 0.119(3) 0.087(3) 0.089(2) -0.035(2) -0.008(2) -0.025(2)
    C15 0.0832(19) 0.0692(19) 0.0534(16) -0.0104(16) -0.0070(15) -0.0092(14)
    C16 0.0428(12) 0.0312(12) 0.0409(13) 0.0055(10) -0.0012(11) -0.0014(10)
    C17 0.0548(13) 0.0468(14) 0.0489(14) 0.0091(11) -0.0107(12) -0.0084(11)
    C18 0.0466(12) 0.0274(11) 0.0446(14) -0.0023(10) -0.0083(11) -0.0007(10)
    C19 0.0518(13) 0.0403(13) 0.0562(14) 0.0130(11) -0.0099(12) -0.0024(11)
    C20 0.0435(13) 0.0595(18) 0.124(3) 0.0071(13) -0.0108(15) -0.0508(17)
_geom_special_details
;
All esds (except the esd in the dihedral angle between two l.s. planes) are
estimated using the full covariance matrix. The cell esds are taken into
account individually in the estimation of esds in distances, angles and
torsion angles; correlations between esds in cell parameters are only used
when they are defined by crystal symmetry. An approximate (isotropic)
treatment of cell esds is used for estimating esds involving l.s. planes.
;
loop_
    _geom_bond_atom_site_label_1
    _geom_bond_atom_site_label_2
    _geom_bond_site_symmetry_2
    _geom_bond_distance
    _geom_bond_publ_flag
    Cl1 C17 . 1.763(2) ?
    Cl2 C19 . 1.761(2) ?
    O1 C4 . 1.420(2) ?
    O1 C5 . 1.424(3) ?
    O2 C5 . 1.423(2) ?
    O2 C6 . 1.439(3) ?
    O3 C1 . 1.406(2) ?
    O3 C7 . 1.433(2) ?
    O4 C8 . 1.355(2) ?
    O4 C1 . 1.421(2) ?
    O5 C8 . 1.194(2) ?
    O6 C8 . 1.318(2) ?
    O6 C9 . 1.463(3) ?
    O7 C16 . 1.343(2) ?
    O7 C2 . 1.452(2) ?
    O8 C16 . 1.192(2) ?
    O9 C18 . 1.345(3) ?
    O9 C3 . 1.444(2) ?
    O10 C18 . 1.187(3) ?
    C1 C2 . 1.513(3) ?
    C1 H1A . 1.0000 ?
    C2 C3 . 1.528(3) ?
    C2 H2A . 1.0000 ?
    C3 C4 . 1.499(3) ?
    C3 H3A . 1.0000 ?
    C4 C7 . 1.513(3) ?
    C4 H4A . 1.0000 ?
    C5 C20 . 1.506(3) ?
    C5 H5A . 1.0000 ?
    C6 C7 . 1.512(3) ?
    C6 H6A . 0.9900 ?
    C6 H6B . 0.9900 ?
    C7 H7A . 1.0000 ?
    C9 C10 . 1.491(3) ?
    C9 H9A . 0.9900 ?
    C9 H9B . 0.9900 ?
    C10 C15 . 1.365(3) ?
    C10 C11 . 1.386(3) ?
    C11 C12 . 1.426(4) ?
    C11 H11A . 0.9500 ?
    C12 C13 . 1.393(5) ?
    C12 H12A . 0.9500 ?
    C13 C14 . 1.328(5) ?
    C13 H13A . 0.9500 ?
    C14 C15 . 1.331(4) ?
    C14 H14A . 0.9500 ?
    C15 H15A . 0.9500 ?
    C16 C17 . 1.507(3) ?
    C17 H17A . 0.9900 ?
    C17 H17B . 0.9900 ?
    C18 C19 . 1.504(3) ?
    C19 H19A . 0.9900 ?
    C19 H19B . 0.9900 ?
    C20 H20A . 0.9800 ?
    C20 H20B . 0.9800 ?
    C20 H20C . 0.9800 ?
loop_
    _geom_angle_atom_site_label_1
    _geom_angle_atom_site_label_2
    _geom_angle_atom_site_label_3
    _geom_angle_site_symmetry_1
    _geom_angle_site_symmetry_3
    _geom_angle
    _geom_angle_publ_flag
    C4 O1 C5 . . 109.16(16) ?
    C5 O2 C6 . . 111.76(15) ?
    C1 O3 C7 . . 109.60(15) ?
    C8 O4 C1 . . 115.07(15) ?
    C8 O6 C9 . . 114.21(17) ?
    C16 O7 C2 . . 117.04(15) ?
    C18 O9 C3 . . 117.98(16) ?
    O3 C1 O4 . . 106.07(15) ?
    O3 C1 C2 . . 110.18(15) ?
    O4 C1 C2 . . 107.64(14) ?
    O3 C1 H1A . . 110.9 ?
    O4 C1 H1A . . 110.9 ?
    C2 C1 H1A . . 110.9 ?
    O7 C2 C1 . . 106.42(15) ?
    O7 C2 C3 . . 110.85(15) ?
    C1 C2 C3 . . 109.45(15) ?
    O7 C2 H2A . . 110.0 ?
    C1 C2 H2A . . 110.0 ?
    C3 C2 H2A . . 110.0 ?
    O9 C3 C4 . . 107.40(14) ?
    O9 C3 C2 . . 110.87(15) ?
    C4 C3 C2 . . 107.87(15) ?
    O9 C3 H3A . . 110.2 ?
    C4 C3 H3A . . 110.2 ?
    C2 C3 H3A . . 110.2 ?
    O1 C4 C3 . . 110.57(16) ?
    O1 C4 C7 . . 108.61(15) ?
    C3 C4 C7 . . 110.53(16) ?
    O1 C4 H4A . . 109.0 ?
    C3 C4 H4A . . 109.0 ?
    C7 C4 H4A . . 109.0 ?
    O2 C5 O1 . . 110.07(17) ?
    O2 C5 C20 . . 108.63(18) ?
    O1 C5 C20 . . 108.0(2) ?
    O2 C5 H5A . . 110.0 ?
    O1 C5 H5A . . 110.0 ?
    C20 C5 H5A . . 110.0 ?
    O2 C6 C7 . . 107.76(18) ?
    O2 C6 H6A . . 110.2 ?
    C7 C6 H6A . . 110.2 ?
    O2 C6 H6B . . 110.2 ?
    C7 C6 H6B . . 110.2 ?
    H6A C6 H6B . . 108.5 ?
    O3 C7 C6 . . 109.09(17) ?
    O3 C7 C4 . . 109.16(15) ?
    C6 C7 C4 . . 108.45(17) ?
    O3 C7 H7A . . 110.0 ?
    C6 C7 H7A . . 110.0 ?
    C4 C7 H7A . . 110.0 ?
    O5 C8 O6 . . 127.48(19) ?
    O5 C8 O4 . . 125.60(19) ?
    O6 C8 O4 . . 106.92(17) ?
    O6 C9 C10 . . 106.67(18) ?
    O6 C9 H9A . . 110.4 ?
    C10 C9 H9A . . 110.4 ?
    O6 C9 H9B . . 110.4 ?
    C10 C9 H9B . . 110.4 ?
    H9A C9 H9B . . 108.6 ?
    C15 C10 C11 . . 119.1(2) ?
    C15 C10 C9 . . 120.2(2) ?
    C11 C10 C9 . . 120.8(2) ?
    C10 C11 C12 . . 118.2(3) ?
    C10 C11 H11A . . 120.9 ?
    C12 C11 H11A . . 120.9 ?
    C13 C12 C11 . . 118.2(3) ?
    C13 C12 H12A . . 120.9 ?
    C11 C12 H12A . . 120.9 ?
    C14 C13 C12 . . 121.4(3) ?
    C14 C13 H13A . . 119.3 ?
    C12 C13 H13A . . 119.3 ?
    C13 C14 C15 . . 120.3(4) ?
    C13 C14 H14A . . 119.9 ?
    C15 C14 H14A . . 119.9 ?
    C14 C15 C10 . . 122.8(3) ?
    C14 C15 H15A . . 118.6 ?
    C10 C15 H15A . . 118.6 ?
    O8 C16 O7 . . 124.80(19) ?
    O8 C16 C17 . . 125.23(19) ?
    O7 C16 C17 . . 109.96(19) ?
    C16 C17 Cl1 . . 110.66(16) ?
    C16 C17 H17A . . 109.5 ?
    Cl1 C17 H17A . . 109.5 ?
    C16 C17 H17B . . 109.5 ?
    Cl1 C17 H17B . . 109.5 ?
    H17A C17 H17B . . 108.1 ?
    O10 C18 O9 . . 125.6(2) ?
    O10 C18 C19 . . 126.8(2) ?
    O9 C18 C19 . . 107.63(19) ?
    C18 C19 Cl2 . . 112.21(17) ?
    C18 C19 H19A . . 109.2 ?
    Cl2 C19 H19A . . 109.2 ?
    C18 C19 H19B . . 109.2 ?
    Cl2 C19 H19B . . 109.2 ?
    H19A C19 H19B . . 107.9 ?
    C5 C20 H20A . . 109.5 ?
    C5 C20 H20B . . 109.5 ?
    H20A C20 H20B . . 109.5 ?
    C5 C20 H20C . . 109.5 ?
    H20A C20 H20C . . 109.5 ?
    H20B C20 H20C . . 109.5 ?
loop_
    _geom_torsion_atom_site_label_1
    _geom_torsion_atom_site_label_2
    _geom_torsion_atom_site_label_3
    _geom_torsion_atom_site_label_4
    _geom_torsion_site_symmetry_1
    _geom_torsion_site_symmetry_2
    _geom_torsion_site_symmetry_3
    _geom_torsion_site_symmetry_4
    _geom_torsion
    _geom_torsion_publ_flag
    C7 O3 C1 O4 . . . . 178.93(14) ?
    C7 O3 C1 C2 . . . . -64.85(19) ?
    C8 O4 C1 O3 . . . . -87.73(18) ?
    C8 O4 C1 C2 . . . . 154.34(16) ?
    C16 O7 C2 C1 . . . . 148.00(16) ?
    C16 O7 C2 C3 . . . . -93.07(19) ?
    O3 C1 C2 O7 . . . . 179.99(14) ?
    O4 C1 C2 O7 . . . . -64.77(19) ?
    O3 C1 C2 C3 . . . . 60.1(2) ?
    O4 C1 C2 C3 . . . . 175.39(14) ?
    C18 O9 C3 C4 . . . . 145.41(17) ?
    C18 O9 C3 C2 . . . . -96.97(19) ?
    O7 C2 C3 O9 . . . . 71.06(18) ?
    C1 C2 C3 O9 . . . . -171.86(16) ?
    O7 C2 C3 C4 . . . . -171.62(14) ?
    C1 C2 C3 C4 . . . . -54.5(2) ?
    C5 O1 C4 C3 . . . . 175.95(16) ?
    C5 O1 C4 C7 . . . . -62.6(2) ?
    O9 C3 C4 O1 . . . . -64.92(19) ?
    C2 C3 C4 O1 . . . . 175.53(15) ?
    O9 C3 C4 C7 . . . . 174.79(15) ?
    C2 C3 C4 C7 . . . . 55.2(2) ?
    C6 O2 C5 O1 . . . . -62.2(2) ?
    C6 O2 C5 C20 . . . . 179.8(2) ?
    C4 O1 C5 O2 . . . . 63.6(2) ?
    C4 O1 C5 C20 . . . . -177.92(18) ?
    C5 O2 C6 C7 . . . . 58.2(2) ?
    C1 O3 C7 C6 . . . . -177.39(16) ?
    C1 O3 C7 C4 . . . . 64.27(19) ?
    O2 C6 C7 O3 . . . . -174.90(16) ?
    O2 C6 C7 C4 . . . . -56.1(2) ?
    O1 C4 C7 O3 . . . . 178.26(15) ?
    C3 C4 C7 O3 . . . . -60.3(2) ?
    O1 C4 C7 C6 . . . . 59.5(2) ?
    C3 C4 C7 C6 . . . . -179.03(16) ?
    C9 O6 C8 O5 . . . . -0.7(3) ?
    C9 O6 C8 O4 . . . . 179.11(18) ?
    C1 O4 C8 O5 . . . . -3.1(3) ?
    C1 O4 C8 O6 . . . . 177.14(15) ?
    C8 O6 C9 C10 . . . . -179.41(19) ?
    O6 C9 C10 C15 . . . . 78.9(3) ?
    O6 C9 C10 C11 . . . . -100.5(2) ?
    C15 C10 C11 C12 . . . . 1.0(3) ?
    C9 C10 C11 C12 . . . . -179.6(2) ?
    C10 C11 C12 C13 . . . . -1.7(4) ?
    C11 C12 C13 C14 . . . . 1.6(5) ?
    C12 C13 C14 C15 . . . . -0.8(6) ?
    C13 C14 C15 C10 . . . . 0.1(5) ?
    C11 C10 C15 C14 . . . . -0.2(4) ?
    C9 C10 C15 C14 . . . . -179.6(3) ?
    C2 O7 C16 O8 . . . . 2.2(3) ?
    C2 O7 C16 C17 . . . . -176.82(16) ?
    O8 C16 C17 Cl1 . . . . 45.1(3) ?
    O7 C16 C17 Cl1 . . . . -135.95(16) ?
    C3 O9 C18 O10 . . . . 4.4(3) ?
    C3 O9 C18 C19 . . . . -174.89(16) ?
    O10 C18 C19 Cl2 . . . . 11.2(3) ?
    O9 C18 C19 Cl2 . . . . -169.47(15) ?
loop_
    _geom_hbond_atom_site_label_D
    _geom_hbond_atom_site_label_H
    _geom_hbond_atom_site_label_A
    _geom_hbond_site_symmetry_A
    _geom_hbond_distance_DH
    _geom_hbond_distance_HA
    _geom_hbond_distance_DA
    _geom_hbond_angle_DHA
    C6 H6B O8 1_655 0.99 2.57 3.235(3) 124.7
    C13 H13A O10 1_545 0.95 2.54 3.452(4) 161.5
    C17 H17B O5 4_455 0.99 2.42 3.310(3) 149.2
    C19 H19A O3 3_755 0.99 2.52 3.460(3) 157.5
    C19 H19B O2 1_455 0.99 2.38 3.364(3) 170.0
    C20 H20B O4 3_755 0.98 2.59 3.494(3) 153.6
    C4 H4A Cg3 3_755 1.00 2.89 3.879(2) 171
    C14 H14A Cg3 4_445 0.95 2.87 3.818(4) 173
