# Supplementary material for: 6-{[(Benz­yloxy)carbon­yl]­oxy}-2-methyl­hexa­hydro­pyrano[3,2-d][1,3]dioxin-7,8-diyl bis­(chloro­acetate)
Source: Acta Crystallogr Sect E Struct Rep Online. 2010 Feb 10;66(Pt 3):o572–3. doi: 10.1107/S1600536810004356 (PMC2983506; doi:10.1107/S1600536810004356)
Supplement: Supplementary file 2 [file e-66-0o572-Isup2.hkl]

# 
# h,k,l, Fc-squared, Fo-squared, sigma(Fo-squared) and status flag 
# 
data_I
_shelx_title ' hsy614 in P2(1)2(1)2(1)' 
_shelx_refln_list_code          4 
_shelx_F_calc_maximum      202.69 
_exptl_crystal_F_000      1024.00 
_reflns_d_resolution_high  0.7500 
 
loop_ 
 _symmetry_equiv_pos_as_xyz 
 'x, y, z' 
 '-x+1/2, -y, z+1/2' 
 '-x, y+1/2, -z+1/2' 
 'x+1/2, -y+1/2, -z' 
 
_cell_length_a     8.1780 
_cell_length_b    14.9165 
_cell_length_c    19.3555 
_cell_angle_alpha  90.000 
_cell_angle_beta   90.000 
_cell_angle_gamma  90.000 
 
_shelx_F_squared_multiplier     1.000 
 
loop_ 
 _refln_index_h 
 _refln_index_k 
 _refln_index_l 
 _refln_F_squared_calc 
 _refln_F_squared_meas 
 _refln_F_squared_sigma 
 _refln_observed_status 
   2   0   0        1.97        3.54      4.06 o 
   4   0   0      740.74      774.11      7.36 o 
   6   0   0      877.09      925.75     13.55 o 
   8   0   0       51.09       61.18     12.27 o 
  10   0   0        3.18        8.92     24.31 o 
   2   1   0        9.01       37.23      4.68 o 
   3   1   0       58.49       52.55      3.99 o 
   4   1   0      372.79      338.21      4.38 o 
   5   1   0      953.71     1008.02      8.77 o 
   6   1   0      407.36      404.32      5.02 o 
   7   1   0        3.66       10.84      6.16 o 
   8   1   0      252.24      258.10     10.81 o 
   9   1   0        2.94       11.44     14.19 o 
  10   1   0       46.87       68.21     22.11 o 
   2   2   0     3561.80     3231.88     12.11 o 
   3   2   0      315.02      376.90      4.85 o 
   4   2   0      149.28      129.97      4.79 o 
   5   2   0     1471.00     1499.70     18.10 o 
   6   2   0      382.99      378.42      6.01 o 
   7   2   0      864.24      850.19      8.74 o 
   8   2   0       44.55       42.86      9.21 o 
   9   2   0       73.21      103.66     15.37 o 
  10   2   0        3.53        8.55     24.43 o 
   2   3   0     3950.91     3659.19     17.37 o 
   3   3   0      195.68      202.78      4.57 o 
   4   3   0       21.34       13.45      3.23 o 
   5   3   0      145.64      139.37      5.92 o 
   6   3   0      491.23      464.97      7.37 o 
   7   3   0       70.49       69.81      6.08 o 
   8   3   0       88.47       93.98      9.94 o 
   9   3   0      125.21      126.73     17.34 o 
  10   3   0      115.69      163.72     24.07 o 
   0   4   0      417.09      469.73     13.06 o 
   1   4   0    13283.05    13666.11     55.08 o 
   2   4   0    18478.99    18583.04     85.61 o 
   3   4   0      736.12      871.21      6.90 o 
   4   4   0     2994.90     3121.26     16.83 o 
   5   4   0      650.55      609.83     12.16 o 
   6   4   0       36.92       42.39      6.75 o 
   7   4   0      156.73      153.26      7.00 o 
   8   4   0        2.86       10.51      8.90 o 
   9   4   0       22.41       27.79     21.88 o 
  10   4   0       17.63       25.55     26.27 o 
   1   5   0     4526.83     4532.90     19.73 o 
   2   5   0     1606.08     1651.16     10.18 o 
   3   5   0     1409.76     1576.56     10.04 o 
   4   5   0       70.90       70.66      5.38 o 
   5   5   0      159.11      167.39      6.47 o 
   6   5   0      418.52      412.67      8.38 o 
   7   5   0       61.93       74.09      8.20 o 
   8   5   0       24.12       33.99     11.03 o 
   9   5   0       15.80       32.79     21.19 o 
  10   5   0       51.05      105.14     26.31 o 
   0   6   0       14.81        9.25     10.07 o 
   1   6   0       37.73       40.65      5.68 o 
   2   6   0      651.43      657.72      9.05 o 
   3   6   0       24.33       18.23      4.63 o 
   4   6   0       46.69       51.06      5.28 o 
   5   6   0       60.96       42.89      6.37 o 
   6   6   0      107.91       99.49      8.02 o 
   7   6   0        0.05       11.79      7.55 o 
   8   6   0       41.87       58.83     12.26 o 
   9   6   0      471.01      489.64     20.57 o 
  10   6   0       23.52       65.45     31.48 o 
   1   7   0      511.42      493.60      9.65 o 
   2   7   0      837.14      959.91     13.30 o 
   3   7   0        6.61       11.82      7.97 o 
   4   7   0      505.86      521.24      8.48 o 
   5   7   0        7.19       12.12      7.37 o 
   6   7   0        5.56        2.85      3.98 o 
   7   7   0      204.96      182.61      9.92 o 
   8   7   0      112.33      111.33     12.91 o 
   9   7   0      351.39      373.25     21.58 o 
  10   7   0       78.03      114.07     32.27 o 
   0   8   0     1557.91     1585.72     26.14 o 
   1   8   0     1959.64     1983.13     17.80 o 
   2   8   0        0.18        2.12      5.59 o 
   3   8   0     3972.67     3992.02     25.71 o 
   4   8   0      143.19      144.61      8.14 o 
   5   8   0        6.22       13.77      8.04 o 
   6   8   0        0.73       16.78      9.08 o 
   8   8   0       12.12       22.55     14.06 o 
   9   8   0        0.81        4.47      7.63 o 
   1   9   0     3479.18     3450.56     27.46 o 
   2   9   0      256.09      291.87     15.03 o 
   3   9   0        0.19        0.74      1.94 o 
   4   9   0      321.07      303.75     13.55 o 
   5   9   0       57.99       47.55     11.69 o 
   6   9   0      125.34      108.37      9.69 o 
   7   9   0      109.47      133.92     13.13 o 
   8   9   0       41.76       46.85     16.33 o 
   9   9   0        3.84       15.26     15.29 o 
   0  10   0      309.62      347.26     26.37 o 
   1  10   0        1.41        8.40      8.10 o 
   2  10   0       11.25       18.17     11.50 o 
   3  10   0      331.45      325.82      8.72 o 
   4  10   0        2.49        7.30      9.95 o 
   5  10   0        0.43        5.30      4.32 o 
   6  10   0      217.54      208.62     12.65 o 
   7  10   0       47.17       53.74     14.34 o 
   8  10   0       14.41       27.66     11.14 o 
   9  10   0       11.90       14.85     13.14 o 
   1  11   0      493.84      468.22     15.48 o 
   2  11   0       82.71       71.10      9.53 o 
   3  11   0        6.71        5.36      4.88 o 
   4  11   0        6.08        7.52     13.67 o 
   5  11   0      116.68      136.55     13.28 o 
   6  11   0      264.81      267.77     14.07 o 
   7  11   0      308.69      344.82     15.85 o 
   8  11   0       10.11       22.17     21.05 o 
   9  11   0        8.69        4.38      7.12 o 
   0  12   0      214.10      201.92     15.55 o 
   1  12   0      711.41      698.48     14.47 o 
   2  12   0       52.59       29.11     10.34 o 
   3  12   0      419.58      406.98     11.00 o 
   4  12   0      127.45      107.43     13.71 o 
   5  12   0      100.23      103.02     14.68 o 
   6  12   0       59.93       44.71     15.30 o 
   7  12   0       75.67       85.99     18.74 o 
   8  12   0        0.07       21.18     26.18 o 
   1  13   0       12.12        7.24      8.30 o 
   2  13   0      473.51      469.17     21.60 o 
   3  13   0       34.89       33.72     14.25 o 
   4  13   0       37.54       38.31     15.37 o 
   5  13   0      103.11      106.47     16.80 o 
   6  13   0       69.53       65.37     17.05 o 
   7  13   0       86.75      116.17     23.12 o 
   8  13   0       43.29       58.81     27.41 o 
   0  14   0      530.39      469.24     20.02 o 
   1  14   0      198.48      155.15     12.79 o 
   2  14   0      275.51      259.59     13.57 o 
   3  14   0      697.58      635.19     19.63 o 
   4  14   0       55.37       65.80     17.56 o 
   5  14   0      151.59      128.13     18.64 o 
   6  14   0        0.71        5.39     28.25 o 
   7  14   0       27.40       35.79     27.40 o 
   1  15   0      236.60      211.02     14.68 o 
   2  15   0        9.13        8.81     16.43 o 
   3  15   0       43.01       37.61     18.27 o 
   4  15   0       46.33       47.66     19.81 o 
   5  15   0       39.94       36.15     23.51 o 
   6  15   0        8.16        6.68      7.67 o 
   7  15   0       23.55       47.03     30.45 o 
   0  16   0      231.88      197.02     39.19 o 
   1  16   0      124.97      129.55     16.51 o 
   2  16   0      191.79      167.42     19.02 o 
   3  16   0      226.56      254.80     20.13 o 
   4  16   0        5.19        6.09     23.76 o 
   5  16   0       53.16       71.10     29.96 o 
   6  16   0        0.19       11.21     16.45 o 
   1  17   0        6.88        6.47     11.40 o 
   2  17   0        0.67       15.17     22.15 o 
   3  17   0       25.66       45.98     23.35 o 
   4  17   0       25.65       25.28     30.09 o 
   5  17   0        1.51       12.12     38.32 o 
   0  18   0        1.24        8.97     34.24 o 
   1  18   0        1.13       17.17     27.96 o 
   2  18   0       38.22       41.07     25.40 o 
   3  18   0       20.73       30.79     26.67 o 
   4  18   0       31.24       40.37     34.36 o 
   1  19   0       38.59       52.61     32.54 o 
   2  19   0        0.46        3.94     19.79 o 
   3  19   0        0.76        7.48     35.56 o 
   2   0   1     4379.89     4859.38     27.76 o 
   3   0   1     3737.30     3688.39     19.21 o 
   4   0   1      334.67      321.49      4.93 o 
   5   0   1       29.22       28.15      3.91 o 
   6   0   1      887.54      892.97      8.38 o 
   7   0   1       28.56       25.87      6.29 o 
   8   0   1      189.56      160.86      9.86 o 
   9   0   1        0.07       16.40     13.48 o 
  10   0   1       11.51       29.05     19.54 o 
 -10   1   1       14.31       42.79     23.83 o 
  -9   1   1       28.97       18.86     15.42 o 
  -8   1   1       97.51       96.17      9.07 o 
  -7   1   1       84.79       95.47      6.62 o 
  -6   1   1        5.86       13.47      3.98 o 
  -5   1   1     1512.02     1511.21      8.48 o 
  -4   1   1      170.35      183.68      3.26 o 
  -3   1   1     1748.58     1833.85      8.79 o 
  -2   1   1     4843.23     4719.18     17.65 o 
   2   1   1     4896.78     4839.33     19.14 o 
   3   1   1     1772.00     1866.41     13.45 o 
   4   1   1      169.98      179.69      3.77 o 
   5   1   1     1478.42     1473.36     10.26 o 
   6   1   1        6.13       12.59      3.58 o 
   7   1   1       89.48       81.94      5.18 o 
   8   1   1      100.04      103.89     10.21 o 
   9   1   1       27.94       32.52     14.44 o 
  10   1   1       13.56       28.90     20.04 o 
 -10   2   1        3.04       14.81     17.42 o 
  -9   2   1      178.85      189.88     15.24 o 
  -8   2   1      254.64      232.74      9.50 o 
  -7   2   1      418.98      427.92      8.22 o 
  -6   2   1       88.02       78.55      5.08 o 
  -5   2   1      722.04      649.92     19.95 o 
  -4   2   1     1965.65     1998.79     17.48 o 
  -3   2   1     2398.77     2418.69     18.59 o 
  -2   2   1      393.39      376.02      4.19 o 
   2   2   1      404.02      379.30      4.25 o 
   3   2   1     2329.11     2354.79     13.19 o 
   4   2   1     1950.11     2057.55     15.58 o 
   5   2   1      734.64      682.16     17.03 o 
   6   2   1       87.96       80.91      4.80 o 
   7   2   1      433.36      405.06     10.27 o 
   8   2   1      249.32      239.19      9.47 o 
   9   2   1      181.62      199.29     14.82 o 
  10   2   1        2.89       19.03     24.19 o 
 -10   3   1       23.06       51.67     25.12 o 
  -9   3   1       40.37       40.02     19.45 o 
  -8   3   1      220.83      235.94      9.91 o 
  -7   3   1      123.14      125.03      6.74 o 
  -6   3   1       46.08       30.34      5.62 o 
  -5   3   1      470.51      464.39      6.49 o 
  -4   3   1      361.15      341.96      4.80 o 
  -3   3   1     2967.55     3053.47     20.22 o 
  -2   3   1       48.56       47.56      3.78 o 
  -1   3   1     6839.48     6759.32     37.44 o 
   1   3   1     6925.74     6814.79     27.34 o 
   2   3   1       51.66       46.65      2.62 o 
   3   3   1     3039.45     3087.90     17.87 o 
   4   3   1      367.49      359.43      5.77 o 
   5   3   1      464.94      482.35      6.93 o 
   6   3   1       48.21       40.78      4.91 o 
   7   3   1      123.83      128.81      6.98 o 
   8   3   1      222.12      223.79      9.76 o 
   9   3   1       41.83       57.87     17.50 o 
  10   3   1       22.32       42.64     25.20 o 
 -10   4   1       65.27       86.96     25.26 o 
  -9   4   1        6.56       11.42     22.82 o 
  -8   4   1       75.20       78.95     10.34 o 
  -7   4   1      186.78      200.39      7.49 o 
  -6   4   1      473.38      496.11      8.29 o 
  -5   4   1      797.13      752.96      8.25 o 
  -4   4   1       11.71       22.02      5.00 o 
  -3   4   1      969.47     1080.64      8.25 o 
  -2   4   1       86.93      105.82      4.60 o 
  -1   4   1     3926.67     3956.94     15.06 o 
   0   4   1     3379.54     3199.68     18.71 o 
   1   4   1     3860.14     3931.24     15.84 o 
   2   4   1       77.35       95.90      3.57 o 
   3   4   1      974.84     1055.50     14.57 o 
   4   4   1       15.69       28.25      3.89 o 
   5   4   1      795.20      727.21      8.00 o 
   6   4   1      484.07      484.69      7.28 o 
   7   4   1      191.82      193.37      6.29 o 
   8   4   1       80.11       79.31      9.99 o 
   9   4   1        6.39       25.05     19.45 o 
  10   4   1       64.13       78.18     25.51 o 
 -10   5   1      181.53      245.88     26.82 o 
  -9   5   1       55.79       47.37     20.84 o 
  -8   5   1      190.44      190.97     10.58 o 
  -7   5   1       55.64       52.35      8.93 o 
  -6   5   1      316.28      321.63      8.84 o 
  -5   5   1      259.55      274.25      7.06 o 
  -4   5   1     1842.22     1906.46     11.39 o 
  -3   5   1     1689.58     1617.80     11.30 o 
  -2   5   1      724.71      713.22     10.02 o 
  -1   5   1     1228.29     1264.26     12.09 o 
   0   5   1     1289.84     1204.41     13.30 o 
   1   5   1     1209.86     1251.87     11.89 o 
   2   5   1      708.78      697.24      6.45 o 
   3   5   1     1676.48     1592.59     12.26 o 
   4   5   1     1857.88     1923.51     15.10 o 
   5   5   1      262.00      279.64      6.21 o 
   6   5   1      308.19      326.29      9.02 o 
   7   5   1       57.29       55.24      6.19 o 
   8   5   1      186.72      197.71     11.26 o 
   9   5   1       54.76       63.94     20.20 o 
  10   5   1      184.87      241.15     29.53 o 
 -10   6   1        2.72       12.77     34.99 o 
  -9   6   1      288.15      304.03     20.54 o 
  -8   6   1      158.93      173.95     12.51 o 
  -7   6   1       12.23        9.47      4.99 o 
  -6   6   1      449.47      466.02      9.90 o 
  -5   6   1       61.85       48.80      6.36 o 
  -4   6   1        3.76       13.05      4.79 o 
  -3   6   1     3425.97     3674.28     26.94 o 
  -2   6   1     1931.99     1891.05     47.66 o 
  -1   6   1     1737.34     1789.79     17.47 o 
   0   6   1     5920.50     5635.21     34.87 o 
   1   6   1     1763.65     1805.14     19.41 o 
   2   6   1     1898.92     1982.25     16.42 o 
   3   6   1     3445.26     3665.89     25.07 o 
   4   6   1        4.52        9.87      3.56 o 
   5   6   1       53.33       35.92      7.15 o 
   6   6   1      449.43      412.14     16.00 o 
   7   6   1       14.36       21.02      9.66 o 
   8   6   1      152.45      160.56     12.34 o 
   9   6   1      296.41      326.15     18.95 o 
  10   6   1        2.32       37.45     30.22 o 
 -10   7   1       26.77       62.53     32.60 o 
  -9   7   1       73.31       90.17     22.35 o 
  -8   7   1       32.28       37.33     13.09 o 
  -7   7   1       64.83       67.59      9.27 o 
  -6   7   1       34.90       34.73      7.88 o 
  -5   7   1      532.91      545.86      9.48 o 
  -4   7   1      106.42       98.67      6.35 o 
  -3   7   1     1616.47     1714.20     17.02 o 
  -2   7   1     1314.66     1284.08     19.22 o 
  -1   7   1     3183.26     3322.28     17.92 o 
   0   7   1       63.13       87.01      7.14 o 
   1   7   1     3193.77     3373.83     22.66 o 
   2   7   1     1302.12     1331.45     15.50 o 
   3   7   1     1607.08     1679.22     23.06 o 
   4   7   1      111.98      100.27      4.87 o 
   5   7   1      543.65      552.69      9.15 o 
   6   7   1       36.63       37.22      7.26 o 
   7   7   1       61.24       68.56     10.17 o 
   8   7   1       32.47       29.90     13.84 o 
   9   7   1       75.14      105.91     17.88 o 
  10   7   1       26.92       37.66     32.60 o 
  -9   8   1       87.26       97.85     24.05 o 
  -8   8   1        0.38       12.22     15.48 o 
  -7   8   1        8.38        6.03      6.15 o 
  -6   8   1      541.89      503.66     10.06 o 
  -5   8   1       13.44       18.58      7.45 o 
  -4   8   1     1388.75     1437.12     18.06 o 
  -3   8   1     1084.54     1091.07     15.23 o 
  -2   8   1      599.02      700.62      9.39 o 
  -1   8   1     2101.76     2316.29     17.82 o 
   0   8   1      432.17      411.02     12.77 o 
   1   8   1     2114.03     2359.51     18.33 o 
   2   8   1      583.59      687.93     12.33 o 
   3   8   1     1070.86     1094.88     14.24 o 
   4   8   1     1413.48     1456.66     14.11 o 
   5   8   1       14.65       13.46      5.46 o 
   6   8   1      533.73      512.40     10.06 o 
   7   8   1        8.09       12.80      9.86 o 
   8   8   1        0.36        1.23      3.36 o 
   9   8   1       88.12       98.47     20.13 o 
  -9   9   1        3.09       16.62     27.87 o 
  -8   9   1       19.87       26.16     16.26 o 
  -7   9   1       73.84       66.81     13.20 o 
  -6   9   1       12.37       21.18     11.40 o 
  -5   9   1      195.15      197.33     12.04 o 
  -4   9   1      540.16      540.94     30.73 o 
  -3   9   1      132.22      123.23     12.22 o 
  -2   9   1     1553.45     1553.30     15.14 o 
  -1   9   1     2618.29     2766.29     28.98 o 
   0   9   1     1439.10     1367.84     15.68 o 
   1   9   1     2616.93     2773.77     34.00 o 
   2   9   1     1527.96     1527.40     16.85 o 
   3   9   1      130.63      118.15      9.03 o 
   4   9   1      534.48      508.88     10.41 o 
   5   9   1      195.27      188.31     10.25 o 
   6   9   1       11.98       21.37     11.27 o 
   7   9   1       73.49       75.57     13.49 o 
   8   9   1       18.60       16.30     16.09 o 
   9   9   1        2.92       22.50     21.94 o 
  -9  10   1       24.41       36.68     29.26 o 
  -8  10   1       60.59       94.12     17.66 o 
  -7  10   1       32.22       43.20     14.34 o 
  -6  10   1      509.62      514.98     14.36 o 
  -5  10   1       89.30      106.35     12.08 o 
  -4  10   1      344.84      338.87     20.83 o 
  -3  10   1       90.82       85.96      9.34 o 
  -2  10   1       58.72       60.83      9.56 o 
  -1  10   1      940.71      900.09     14.69 o 
   0  10   1       12.99        6.77     10.93 o 
   1  10   1      919.92      908.15     17.41 o 
   2  10   1       58.35       60.40     11.35 o 
   3  10   1       90.81       90.62      9.99 o 
   4  10   1      335.07      335.26     14.87 o 
   5  10   1       94.32       89.05     12.48 o 
   6  10   1      493.36      491.73     14.27 o 
   7  10   1       34.22       46.01     14.63 o 
   8  10   1       62.92       79.04     19.04 o 
   9  10   1       24.35       41.95     26.20 o 
  -9  11   1       14.88       29.73     38.48 o 
  -8  11   1       49.49       64.52     19.31 o 
  -7  11   1       46.48       57.59     17.43 o 
  -6  11   1       31.77       36.92     14.15 o 
  -5  11   1      231.57      205.10     17.18 o 
  -4  11   1      257.63      269.92     18.47 o 
  -3  11   1        0.65        0.66      3.34 o 
  -2  11   1      163.04      149.87     10.93 o 
  -1  11   1      350.57      361.34     12.34 o 
   0  11   1       33.30       14.96      7.19 o 
   1  11   1      347.21      383.60     14.86 o 
   2  11   1      157.30      145.15     12.62 o 
   3  11   1        0.52        2.11      3.75 o 
   4  11   1      259.58      285.55     14.17 o 
   5  11   1      232.99      178.18     13.72 o 
   6  11   1       33.43       31.94     15.46 o 
   7  11   1       45.70       43.69     15.64 o 
   8  11   1       50.04       60.23     22.86 o 
   9  11   1       14.09       32.99     28.08 o 
  -8  12   1       14.92        9.34     12.32 o 
  -7  12   1       81.02       91.34     19.33 o 
  -6  12   1        5.64        3.52      7.73 o 
  -5  12   1       29.83       28.45     14.99 o 
  -4  12   1      136.42      114.10     17.14 o 
  -3  12   1      375.51      335.17      9.80 o 
  -2  12   1      376.97      357.88     13.58 o 
  -1  12   1      380.60      360.64     17.72 o 
   0  12   1      191.28      163.74     12.30 o 
   1  12   1      379.15      358.71     15.62 o 
   2  12   1      376.74      348.42     16.06 o 
   3  12   1      383.39      367.88     11.71 o 
   4  12   1      132.81      141.47     17.73 o 
   5  12   1       27.84       32.79     16.46 o 
   6  12   1        5.87        6.55     14.02 o 
   7  12   1       81.42       86.34     17.45 o 
   8  12   1       15.19       18.11     24.73 o 
  -8  13   1        0.62       17.48     27.52 o 
  -7  13   1        5.90       21.04     20.86 o 
  -6  13   1       16.91       17.04     22.63 o 
  -5  13   1       77.76       75.53     16.36 o 
  -4  13   1       95.48       60.00     19.37 o 
  -3  13   1      439.75      432.43     17.07 o 
  -2  13   1     1108.79     1135.71     18.11 o 
  -1  13   1     1792.51     1742.29     22.14 o 
   0  13   1      139.62      143.06     12.07 o 
   1  13   1     1766.61     1738.71     25.94 o 
   2  13   1     1081.44     1167.96     18.55 o 
   3  13   1      436.77      427.33     23.64 o 
   4  13   1       98.28       82.48     15.29 o 
   5  13   1       80.48       61.17     16.49 o 
   6  13   1       17.74       20.75     20.95 o 
   7  13   1        6.18       26.38     24.83 o 
   8  13   1        0.51        4.01      7.48 o 
  -7  14   1       11.73       25.25     22.23 o 
  -6  14   1      130.16      135.42     21.07 o 
  -5  14   1       61.26       57.24     18.51 o 
  -4  14   1       39.46       43.18     21.19 o 
  -3  14   1       16.85       21.41     18.51 o 
  -2  14   1      200.65      201.00     12.91 o 
  -1  14   1      175.16      167.93     12.07 o 
   0  14   1      216.32      212.72     13.51 o 
   1  14   1      175.97      181.96     13.20 o 
   2  14   1      198.16      203.08     13.39 o 
   3  14   1       16.59       25.34     15.43 o 
   4  14   1       44.68       37.10     17.51 o 
   5  14   1       60.53       68.14     18.31 o 
   6  14   1      130.60      141.71     23.69 o 
   7  14   1       11.76       14.78     12.60 o 
  -7  15   1        4.69        5.08     26.05 o 
  -6  15   1        6.09        8.93     27.69 o 
  -5  15   1       22.58       35.76     23.19 o 
  -4  15   1       44.93       54.53     24.02 o 
  -3  15   1       57.70       59.21     18.24 o 
  -2  15   1       82.10       99.25     16.79 o 
  -1  15   1      126.61      122.42     14.58 o 
   0  15   1      215.77      193.17     14.54 o 
   1  15   1      126.55      111.94     14.51 o 
   2  15   1       85.25       80.57     14.98 o 
   3  15   1       57.63       49.98     18.11 o 
   4  15   1       46.08       63.85     19.58 o 
   5  15   1       22.43       32.87     23.51 o 
   6  15   1        6.94        9.93     19.54 o 
   7  15   1        4.70        7.55     27.28 o 
  -6  16   1       22.84       35.48     30.12 o 
  -5  16   1        8.20       10.50     25.70 o 
  -4  16   1       31.45       14.51     13.72 o 
  -3  16   1        9.51       14.10     22.86 o 
  -2  16   1      109.48       96.61     19.86 o 
  -1  16   1       70.27       55.12     16.54 o 
   0  16   1       71.06       90.95     16.39 o 
   1  16   1       73.24       55.12     16.47 o 
   2  16   1      109.66       90.97     19.13 o 
   3  16   1        8.47       14.94     19.87 o 
   4  16   1       31.42        5.34     10.22 o 
   5  16   1        9.09       15.73     30.33 o 
   6  16   1       23.27       29.59     34.02 o 
  -5  17   1       55.39       56.93     29.22 o 
  -4  17   1      157.10      157.07     30.71 o 
  -3  17   1        0.94        6.71     24.11 o 
  -2  17   1       16.39       28.73     25.22 o 
  -1  17   1       85.24       90.78     24.69 o 
   0  17   1       44.27       64.42     18.64 o 
   1  17   1       84.31       73.96     21.73 o 
   2  17   1       17.19        9.19     22.12 o 
   3  17   1        1.50       11.96     21.17 o 
   4  17   1      155.54      184.72     30.73 o 
   5  17   1       56.87       57.84     34.47 o 
  -4  18   1        2.47       11.52     31.93 o 
  -3  18   1       11.46       20.42     22.74 o 
  -2  18   1       11.30       16.42     28.96 o 
  -1  18   1       43.07       45.76     29.14 o 
   0  18   1        3.12        0.54      5.33 o 
   1  18   1       43.27       38.06     24.52 o 
   2  18   1       10.51       19.82     25.56 o 
   3  18   1       10.69       15.62     25.01 o 
   4  18   1        2.51       28.24     42.24 o 
  -3  19   1        5.99        0.09     29.15 o 
  -2  19   1       26.31       25.57     34.62 o 
  -1  19   1       19.22        9.94     24.46 o 
   0  19   1       35.88       48.49     38.03 o 
   1  19   1       19.43       23.04     37.55 o 
   2  19   1       26.28       45.03     29.00 o 
   3  19   1        6.11       11.61     38.25 o 
   2   0   2     5314.66     5340.38     22.14 o 
   3   0   2      254.44      267.58      3.62 o 
   4   0   2     1152.97     1043.27     10.43 o 
   5   0   2      237.35      229.98      5.26 o 
   6   0   2        0.04        7.27      5.18 o 
   7   0   2        6.49        8.31      3.65 o 
   8   0   2      103.60       98.17     11.49 o 
   9   0   2       60.73       54.70     15.69 o 
  10   0   2       10.48       32.39     27.36 o 
 -10   1   2       21.33        3.80     11.76 o 
  -9   1   2      103.25      116.56     15.59 o 
  -8   1   2      103.86      101.64      9.53 o 
  -7   1   2       99.39      102.39      6.55 o 
  -6   1   2      696.45      696.38      8.77 o 
  -5   1   2      310.69      327.02      5.54 o 
  -4   1   2     1378.57     1401.06     11.79 o 
  -3   1   2     1813.83     1903.46     12.26 o 
  -2   1   2     5435.18     5510.16     14.79 o 
   2   1   2     5394.02     5494.26     27.68 o 
   3   1   2     1797.54     1860.39     10.71 o 
   4   1   2     1334.86     1261.93     27.00 o 
   5   1   2      326.66      320.93      8.00 o 
   6   1   2      684.90      649.81     12.98 o 
   7   1   2       97.81      100.41      6.80 o 
   8   1   2       99.37       92.76     10.34 o 
   9   1   2      105.12      112.16     14.49 o 
  10   1   2       21.87       29.59     21.85 o 
 -10   2   2        7.23       30.92     24.15 o 
  -9   2   2      111.49      128.36     15.46 o 
  -8   2   2      386.39      401.71     10.17 o 
  -7   2   2      463.92      433.87      8.04 o 
  -6   2   2      347.92      333.08      8.76 o 
  -5   2   2      335.22      345.72      4.94 o 
  -4   2   2     1633.10     1692.18     10.37 o 
  -3   2   2     2371.46     2407.57     13.82 o 
  -2   2   2     1925.64     1967.05      8.78 o 
   2   2   2     1919.49     1941.27     12.65 o 
   3   2   2     2445.57     2496.30     12.63 o 
   4   2   2     1670.50     1730.10      9.39 o 
   5   2   2      331.08      342.46      6.77 o 
   6   2   2      332.54      315.27      6.91 o 
   7   2   2      467.81      415.11     12.58 o 
   8   2   2      387.84      394.13     11.02 o 
   9   2   2      108.98      141.10     14.78 o 
  10   2   2        8.13       15.87      8.93 o 
 -10   3   2       17.48       12.31     25.17 o 
  -9   3   2        3.59        6.25     18.42 o 
  -8   3   2      153.89      140.90      9.02 o 
  -7   3   2      624.14      626.68      9.72 o 
  -6   3   2       93.11       85.38      5.00 o 
  -5   3   2      762.39      773.21      6.53 o 
  -4   3   2      249.10      241.86      4.71 o 
  -3   3   2     1183.16     1154.62      6.76 o 
  -2   3   2     2122.84     2178.40     22.95 o 
  -1   3   2     7194.72     7343.95     38.34 o 
   1   3   2     7255.47     7379.94     52.78 o 
   2   3   2     2123.30     2182.80     13.41 o 
   3   3   2     1194.17     1149.64      8.21 o 
   4   3   2      241.47      222.37      3.90 o 
   5   3   2      747.66      685.14     25.94 o 
   6   3   2       92.05       95.23      6.39 o 
   7   3   2      615.37      599.91      8.92 o 
   8   3   2      157.67      140.07      9.48 o 
   9   3   2        4.58       21.46      8.65 o 
  10   3   2       17.37       49.32     25.65 o 
 -10   4   2        4.84       19.04     13.34 o 
  -9   4   2       44.64       40.91     20.21 o 
  -8   4   2      142.83      142.01     10.21 o 
  -7   4   2      621.27      638.94     10.11 o 
  -6   4   2      215.52      198.74      5.66 o 
  -5   4   2        4.20        7.87      4.66 o 
  -4   4   2     2887.16     3123.21     25.64 o 
  -3   4   2     3481.88     3474.22     43.87 o 
  -2   4   2     1496.12     1558.05     11.52 o 
  -1   4   2     7280.83     7075.04     28.98 o 
   0   4   2     1980.08     1899.71     17.65 o 
   1   4   2     7315.39     7063.27     48.98 o 
   2   4   2     1526.92     1565.24     14.28 o 
   3   4   2     3479.64     3514.26     28.96 o 
   4   4   2     2860.61     3077.44     24.36 o 
   5   4   2        4.15        6.13      3.91 o 
   6   4   2      215.20      168.50      9.06 o 
   7   4   2      617.77      630.68      9.63 o 
   8   4   2      141.26      155.01     10.52 o 
   9   4   2       45.11       76.12     17.79 o 
  10   4   2        5.10       38.94     25.83 o 
 -10   5   2       19.35       16.33     16.00 o 
  -9   5   2       56.68       59.38     21.51 o 
  -8   5   2      267.58      273.51     11.78 o 
  -7   5   2       70.01       76.35      8.87 o 
  -6   5   2       13.23       13.58      6.03 o 
  -5   5   2      126.79      117.08      6.37 o 
  -4   5   2     3087.36     3160.32     25.10 o 
  -3   5   2      495.67      519.79      8.56 o 
  -2   5   2     4926.40     5035.91     54.85 o 
  -1   5   2     1906.35     1956.80     18.69 o 
   0   5   2     4032.97     4248.66     32.59 o 
   1   5   2     1910.56     1955.59     21.89 o 
   2   5   2     4966.27     5086.84     38.06 o 
   3   5   2      512.34      539.89      8.27 o 
   4   5   2     3101.30     3182.90     15.93 o 
   5   5   2      130.54      122.69      4.67 o 
   6   5   2       11.24       18.09      4.93 o 
   7   5   2       70.45       70.96      7.71 o 
   8   5   2      264.46      271.18     11.23 o 
   9   5   2       58.05       61.12     16.86 o 
  10   5   2       18.55       42.71     29.97 o 
 -10   6   2        1.13        2.02     22.36 o 
  -9   6   2       54.99       65.39     20.57 o 
  -8   6   2        2.03       10.22     13.09 o 
  -7   6   2       24.87       29.33      8.62 o 
  -6   6   2      676.08      723.29     10.39 o 
  -5   6   2      363.44      384.94      8.23 o 
  -4   6   2      396.59      350.60      6.61 o 
  -3   6   2     3286.60     3505.25     31.25 o 
  -2   6   2     2036.37     2033.79     15.01 o 
  -1   6   2      121.39      102.67      5.48 o 
   0   6   2     2289.60     2361.91     17.50 o 
   1   6   2      131.33      115.76      7.70 o 
   2   6   2     1985.39     1986.23     19.06 o 
   3   6   2     3259.26     3375.17     30.13 o 
   4   6   2      402.56      360.33      5.45 o 
   5   6   2      356.22      378.17      6.86 o 
   6   6   2      674.80      673.63     14.22 o 
   7   6   2       22.77       23.30      7.12 o 
   8   6   2        1.41        9.10     12.97 o 
   9   6   2       57.67       65.36     17.35 o 
  10   6   2        1.31       42.99     31.31 o 
 -10   7   2      117.11      145.22     32.73 o 
  -9   7   2        4.25        6.83     17.38 o 
  -8   7   2      250.25      262.98     13.88 o 
  -7   7   2      107.78      114.74     10.68 o 
  -6   7   2       65.12       57.23      7.28 o 
  -5   7   2     1099.93     1085.37     21.47 o 
  -4   7   2      456.02      495.02     10.91 o 
  -3   7   2      941.01      868.91     16.27 o 
  -2   7   2     1323.54     1387.17     17.63 o 
  -1   7   2     1389.80     1423.92     12.39 o 
   0   7   2     3635.51     3832.91     22.19 o 
   1   7   2     1435.00     1479.12     16.80 o 
   2   7   2     1333.18     1441.27     16.48 o 
   3   7   2      947.11      858.80      8.49 o 
   4   7   2      447.91      456.64      6.14 o 
   5   7   2     1106.09     1104.48     10.14 o 
   6   7   2       62.27       53.38      7.22 o 
   7   7   2      108.84      120.46     10.44 o 
   8   7   2      248.75      247.43     15.28 o 
   9   7   2        3.40       22.72     19.33 o 
  10   7   2      120.19      141.92     32.22 o 
  -9   8   2      100.11      101.98     23.51 o 
  -8   8   2       20.06       19.38     15.13 o 
  -7   8   2       30.19       31.86     11.99 o 
  -6   8   2       36.56       40.76     10.25 o 
  -5   8   2      205.10      208.68     11.43 o 
  -4   8   2      126.43      117.90     12.08 o 
  -3   8   2      993.80     1064.65     25.60 o 
  -2   8   2      339.54      356.61      7.99 o 
  -1   8   2     1197.98     1271.55     15.54 o 
   0   8   2      828.21      804.45     12.58 o 
   1   8   2     1225.45     1319.07     32.24 o 
   2   8   2      331.87      342.78      9.09 o 
   3   8   2     1004.37     1044.15     11.08 o 
   4   8   2      123.67      114.68      4.86 o 
   5   8   2      204.31      200.19     10.51 o 
   6   8   2       35.24       38.23      8.38 o 
   7   8   2       30.97       32.73     11.10 o 
   8   8   2       20.09       22.83     15.53 o 
   9   8   2       99.12      111.97     19.53 o 
  -9   9   2       21.46       23.55     25.36 o 
  -8   9   2       16.08       30.82     16.07 o 
  -7   9   2      104.93       94.77     12.51 o 
  -6   9   2      350.83      383.27     12.11 o 
  -5   9   2      424.17      378.01     12.87 o 
  -4   9   2      114.98      116.86     17.87 o 
  -3   9   2     1140.32     1158.05     20.87 o 
  -2   9   2     1219.53     1251.15     21.68 o 
  -1   9   2      311.14      302.84      9.87 o 
   0   9   2     2399.11     2616.66     52.65 o 
   1   9   2      309.66      322.71     16.02 o 
   2   9   2     1228.14     1299.07     21.38 o 
   3   9   2     1158.46     1202.21     21.69 o 
   4   9   2      109.59      112.42      5.82 o 
   5   9   2      407.46      340.11     11.58 o 
   6   9   2      352.02      378.40     10.39 o 
   7   9   2      105.37      104.54     13.65 o 
   8   9   2       15.84       24.26     15.57 o 
   9   9   2       21.76       44.62     24.46 o 
  -9  10   2       24.85       35.22     26.73 o 
  -8  10   2        0.65        6.21     10.18 o 
  -7  10   2       31.76       33.83     16.32 o 
  -6  10   2       61.52       65.99     12.21 o 
  -5  10   2      491.72      524.73     13.58 o 
  -4  10   2      782.25      729.39     26.97 o 
  -3  10   2      370.20      384.60     19.87 o 
  -2  10   2     1375.86     1466.77     23.51 o 
  -1  10   2     1128.53     1256.93     16.46 o 
   0  10   2      230.32      222.70     10.41 o 
   1  10   2     1127.69     1249.04     19.57 o 
   2  10   2     1391.75     1465.14     17.48 o 
   3  10   2      370.68      365.27     11.32 o 
   4  10   2      791.55      708.37     16.32 o 
   5  10   2      487.16      499.74     12.85 o 
   6  10   2       59.17       53.18     11.02 o 
   7  10   2       33.26       52.80     16.37 o 
   8  10   2        0.52        9.93     19.87 o 
   9  10   2       25.26       35.96     28.71 o 
  -9  11   2       12.35       30.88     31.44 o 
  -8  11   2        1.98       21.27     22.11 o 
  -7  11   2       23.29       19.63     17.52 o 
  -6  11   2      249.04      257.13     14.05 o 
  -5  11   2       93.30       84.83     12.09 o 
  -4  11   2      655.77      605.73     26.27 o 
  -3  11   2      266.52      209.28     22.72 o 
  -2  11   2       94.73      111.27      9.59 o 
  -1  11   2      150.51      162.21     10.52 o 
   0  11   2      339.10      348.71     14.13 o 
   1  11   2      145.59      147.88     12.49 o 
   2  11   2       99.18      111.81     12.37 o 
   3  11   2      266.37      265.48     11.76 o 
   4  11   2      661.61      618.17     16.49 o 
   5  11   2       96.87       76.20     13.40 o 
   6  11   2      243.59      250.93     13.55 o 
   7  11   2       25.55       16.09      8.88 o 
   8  11   2        2.02       17.52     23.95 o 
   9  11   2       12.62       53.51     36.64 o 
  -8  12   2        3.41        7.12      8.10 o 
  -7  12   2        7.14        4.34     12.66 o 
  -6  12   2       37.94       40.14     17.56 o 
  -5  12   2       24.66        8.28      9.30 o 
  -4  12   2       82.99       81.11     20.48 o 
  -3  12   2      116.90       93.49      7.90 o 
  -2  12   2      105.58       89.63     10.40 o 
  -1  12   2       23.29        2.88      7.56 o 
   0  12   2      506.73      503.89     16.17 o 
   1  12   2       22.63       20.90     13.99 o 
   2  12   2      106.24       82.86     13.31 o 
   3  12   2      112.59      100.60     13.40 o 
   4  12   2       80.37       70.71     13.62 o 
   5  12   2       25.37       28.13     15.17 o 
   6  12   2       39.01       28.55     17.31 o 
   7  12   2        6.85        9.80     22.51 o 
   8  12   2        3.47       17.73     25.67 o 
  -8  13   2        5.91        9.39     19.57 o 
  -7  13   2        8.78        5.63      8.89 o 
  -6  13   2       66.11       63.20     19.36 o 
  -5  13   2      215.62      224.64     16.14 o 
  -4  13   2      114.72       96.73     19.46 o 
  -3  13   2      157.44      115.27     15.78 o 
  -2  13   2      340.91      344.31     12.60 o 
  -1  13   2     1222.10     1268.27     19.79 o 
   0  13   2        3.97       14.38     12.66 o 
   1  13   2     1231.85     1238.98     31.26 o 
   2  13   2      337.42      312.55     16.03 o 
   3  13   2      159.53      115.92     14.65 o 
   4  13   2      116.69      101.59     15.71 o 
   5  13   2      214.11      231.03     16.26 o 
   6  13   2       67.12       52.09     23.50 o 
   7  13   2        9.73       10.85     25.25 o 
   8  13   2        5.88       19.16     22.72 o 
  -7  14   2        1.95        4.00     21.38 o 
  -6  14   2       41.98       46.27     21.26 o 
  -5  14   2      101.30      104.02     18.46 o 
  -4  14   2       96.73       86.99     20.96 o 
  -3  14   2      100.01      108.48     16.70 o 
  -2  14   2      336.94      360.97     16.93 o 
  -1  14   2      163.76      150.95     12.83 o 
   0  14   2      729.24      766.82     20.04 o 
   1  14   2      161.71      147.54     15.06 o 
   2  14   2      326.41      306.13     16.52 o 
   3  14   2      102.44      118.23     15.89 o 
   4  14   2      101.03       92.35     17.70 o 
   5  14   2      100.26       96.01     20.48 o 
   6  14   2       42.10       58.09     24.31 o 
   7  14   2        1.96       11.23     27.40 o 
  -7  15   2        8.37       28.62     32.02 o 
  -6  15   2        4.89       22.77     26.86 o 
  -5  15   2       10.72       20.54     26.68 o 
  -4  15   2       13.27       11.98     20.99 o 
  -3  15   2        1.52       15.07     18.90 o 
  -2  15   2       32.13       49.43     17.67 o 
  -1  15   2       63.29       67.74     15.86 o 
   0  15   2       96.45       77.83     16.45 o 
   1  15   2       63.85       58.79     16.83 o 
   2  15   2       33.96       52.01     14.87 o 
   3  15   2        1.71        0.82      2.56 o 
   4  15   2       13.78       26.36     20.20 o 
   5  15   2       10.91       26.64     23.51 o 
   6  15   2        5.32       12.68     14.47 o 
   7  15   2        8.55       25.57     31.61 o 
  -6  16   2        3.37        1.44     14.05 o 
  -5  16   2       85.83       97.44     25.86 o 
  -4  16   2       27.14       25.89     23.70 o 
  -3  16   2        2.57        4.63     19.59 o 
  -2  16   2        2.41       13.00     19.43 o 
  -1  16   2       28.05       25.80     16.47 o 
   0  16   2       16.59       11.49     15.24 o 
   1  16   2       29.82       20.33     16.81 o 
   2  16   2        2.44        4.04     18.21 o 
   3  16   2        2.06        2.34     12.87 o 
   4  16   2       26.57       55.36     26.99 o 
   5  16   2       85.29       87.96     25.84 o 
   6  16   2        3.24       16.69     35.41 o 
  -5  17   2       48.90       65.97     30.37 o 
  -4  17   2       14.17       13.52     26.11 o 
  -3  17   2       39.07       64.46     27.40 o 
  -2  17   2       57.39       68.64     26.41 o 
  -1  17   2       14.87       42.09     24.53 o 
   0  17   2       56.27       34.72     18.44 o 
   1  17   2       13.96       24.29     21.29 o 
   2  17   2       55.00       67.17     21.93 o 
   3  17   2       39.18       27.99     23.79 o 
   4  17   2       15.53       41.50     35.12 o 
   5  17   2       48.15       69.78     29.55 o 
  -4  18   2       66.59       93.97     35.48 o 
  -3  18   2       33.06       27.36     40.18 o 
  -2  18   2       16.18       34.46     29.71 o 
  -1  18   2       65.43       75.30     28.74 o 
   0  18   2       23.04       42.58     23.78 o 
   1  18   2       66.45       73.16     24.61 o 
   2  18   2       16.73       35.70     25.40 o 
   3  18   2       33.91       58.06     26.41 o 
   4  18   2       66.18       64.88     34.75 o 
  -3  19   2        8.44        2.29      9.72 o 
  -2  19   2       23.14       46.67     33.76 o 
  -1  19   2        3.46        7.37     32.95 o 
   0  19   2      328.89      401.31     38.56 o 
   1  19   2        3.35       14.68     31.79 o 
   2  19   2       23.07       45.38     29.25 o 
   3  19   2        8.29       21.11     35.64 o 
   2   0   3    18655.25    17422.07     55.91 o 
   3   0   3     1299.39     1263.23      8.67 o 
   4   0   3     2498.81     2349.85     36.89 o 
   5   0   3     1187.58     1144.55     26.22 o 
   6   0   3      278.79      252.89      6.75 o 
   7   0   3       35.19       34.13      7.23 o 
   8   0   3        5.16        9.34      8.17 o 
   9   0   3        1.36       16.59     14.51 o 
  10   0   3        3.27       19.79     23.89 o 
 -10   1   3        3.66       29.69     24.36 o 
  -9   1   3        9.07       11.41     14.32 o 
  -8   1   3      109.96      114.49      9.86 o 
  -7   1   3      556.52      551.69      8.60 o 
  -6   1   3        5.32       14.13      4.70 o 
  -5   1   3      908.24      926.24      8.73 o 
  -4   1   3      952.49      953.17      8.14 o 
  -3   1   3      810.38      744.50      7.15 o 
  -2   1   3     6062.55     6003.16     21.20 o 
   2   1   3     6222.98     6101.96     25.51 o 
   3   1   3      813.97      743.85      5.58 o 
   4   1   3      920.02      919.84      7.68 o 
   5   1   3      931.10      963.43     11.23 o 
   6   1   3        4.24       10.25      5.63 o 
   7   1   3      558.18      559.93      9.22 o 
   8   1   3      110.32      102.51     11.55 o 
   9   1   3       10.31       10.22      6.56 o 
  10   1   3        4.03        9.80     12.09 o 
 -10   2   3       27.49       52.05     25.40 o 
  -9   2   3       10.01       16.24     17.19 o 
  -8   2   3       42.04       39.71      9.92 o 
  -7   2   3      260.06      241.00      7.52 o 
  -6   2   3       11.78       15.36      4.75 o 
  -5   2   3      235.80      221.62      5.49 o 
  -4   2   3      520.80      505.62      6.41 o 
  -3   2   3     3786.47     4100.61     21.32 o 
  -2   2   3     1676.67     1839.87      8.85 o 
  -1   2   3     4446.24     4506.51     45.04 o 
   1   2   3     4436.50     4486.73     59.57 o 
   2   2   3     1699.90     1838.45     10.13 o 
   3   2   3     3779.00     4133.57     15.92 o 
   4   2   3      513.83      477.39      8.83 o 
   5   2   3      241.19      233.11      6.03 o 
   6   2   3       11.26        5.98      3.41 o 
   7   2   3      253.54      207.18     10.56 o 
   8   2   3       43.60       46.42     10.32 o 
   9   2   3       10.81       13.71     11.62 o 
  10   2   3       27.15       45.58     22.30 o 
 -10   3   3        4.52        3.67      9.73 o 
  -9   3   3        9.42       24.44     10.15 o 
  -8   3   3      210.40      208.79     10.23 o 
  -7   3   3      460.16      402.31     17.09 o 
  -6   3   3      102.23      103.29      4.99 o 
  -5   3   3       43.36       27.03      4.36 o 
  -4   3   3     2907.44     2830.44     22.08 o 
  -3   3   3     1929.86     1891.29     17.74 o 
  -2   3   3     3374.95     3505.77     15.31 o 
  -1   3   3     4203.96     4310.12     32.42 o 
   0   3   3     7119.68     7346.92     31.07 o 
   1   3   3     4237.75     4297.15     23.62 o 
   2   3   3     3471.00     3555.62     19.27 o 
   3   3   3     1898.14     1821.49     27.63 o 
   4   3   3     2842.76     2812.05     14.43 o 
   5   3   3       48.18       39.73      5.47 o 
   6   3   3      102.73      102.18      7.32 o 
   7   3   3      449.59      417.94      8.44 o 
   8   3   3      207.89      219.17     10.32 o 
   9   3   3        9.99       27.93     15.18 o 
  10   3   3        4.52       33.53     26.56 o 
 -10   4   3        2.22       33.64     29.42 o 
  -9   4   3      106.32      102.81     20.90 o 
  -8   4   3      224.51      227.60     11.32 o 
  -7   4   3      130.08      130.78      8.28 o 
  -6   4   3     1140.59     1096.54     17.98 o 
  -5   4   3       10.38       14.09      4.73 o 
  -4   4   3     1927.49     1953.53     21.34 o 
  -3   4   3     2184.19     2297.40     20.31 o 
  -2   4   3      457.49      442.33      7.84 o 
  -1   4   3     3905.37     3829.37     41.85 o 
   0   4   3     4650.39     4633.95     25.16 o 
   1   4   3     3911.82     3825.86     15.80 o 
   2   4   3      447.35      431.97      5.87 o 
   3   4   3     2225.02     2328.87     18.25 o 
   4   4   3     1872.61     1859.01     27.17 o 
   5   4   3       12.99       14.43      3.83 o 
   6   4   3     1157.97     1169.69     11.98 o 
   7   4   3      127.40      121.70      7.48 o 
   8   4   3      224.31      234.74     10.54 o 
   9   4   3      103.57      132.49     14.65 o 
  10   4   3        2.32       17.13     14.22 o 
 -10   5   3       24.82       34.58     27.47 o 
  -9   5   3       46.61       40.77     19.12 o 
  -8   5   3       31.17       39.03     12.11 o 
  -7   5   3      494.45      470.06     11.40 o 
  -6   5   3       20.84       20.69      6.22 o 
  -5   5   3      675.44      675.47     12.48 o 
  -4   5   3      302.16      320.01      6.49 o 
  -3   5   3      817.73      836.82     10.23 o 
  -2   5   3      749.60      805.60      9.45 o 
  -1   5   3     2284.00     2237.56     17.70 o 
   0   5   3     1022.79      923.26     10.26 o 
   1   5   3     2343.49     2276.91     14.83 o 
   2   5   3      725.07      783.18      7.06 o 
   3   5   3      778.19      805.90      6.76 o 
   4   5   3      304.02      300.67      8.70 o 
   5   5   3      672.95      631.62     15.11 o 
   6   5   3       21.49       25.74      6.30 o 
   7   5   3      503.14      490.76      9.17 o 
   8   5   3       32.85       39.07     12.17 o 
   9   5   3       45.70       43.87     16.82 o 
  10   5   3       23.33       37.77     29.55 o 
 -10   6   3       47.72       54.04     31.42 o 
  -9   6   3      185.22      211.33     21.34 o 
  -8   6   3       27.06       31.46     13.41 o 
  -7   6   3       91.31       75.27     10.11 o 
  -6   6   3      100.61       99.04      6.35 o 
  -5   6   3       22.42       21.69      4.09 o 
  -4   6   3      325.16      311.54      7.67 o 
  -3   6   3      473.92      462.70     11.55 o 
  -2   6   3     3418.22     3545.56     39.08 o 
  -1   6   3     2507.19     2692.69     27.57 o 
   0   6   3      731.85      695.03     11.31 o 
   1   6   3     2514.91     2705.49     30.90 o 
   2   6   3     3397.30     3528.43     24.88 o 
   3   6   3      476.55      453.23      6.71 o 
   4   6   3      332.18      310.31      5.45 o 
   5   6   3       22.21       16.05      4.94 o 
   6   6   3       99.37       93.07      9.63 o 
   7   6   3       91.81       75.65      9.80 o 
   8   6   3       26.51       19.29     12.90 o 
   9   6   3      182.69      210.10     19.10 o 
  10   6   3       47.54       76.70     27.48 o 
 -10   7   3       14.39       31.71     37.99 o 
  -9   7   3       86.36       91.15     22.78 o 
  -8   7   3       34.77       33.48     15.02 o 
  -7   7   3      222.10      228.49     10.73 o 
  -6   7   3        6.27        8.78     10.38 o 
  -5   7   3     1615.81     1610.49     14.78 o 
  -4   7   3      319.13      321.42      9.66 o 
  -3   7   3      971.07      995.48     19.18 o 
  -2   7   3     3273.93     3324.48     81.04 o 
  -1   7   3     1163.06     1294.21     18.68 o 
   0   7   3       43.38       48.26      7.54 o 
   1   7   3     1236.53     1374.05     16.69 o 
   2   7   3     3237.34     3382.65     20.44 o 
   3   7   3      928.10      875.75     27.53 o 
   4   7   3      312.42      307.62      6.05 o 
   5   7   3     1610.50     1614.47     16.99 o 
   6   7   3        4.27        2.97      3.87 o 
   7   7   3      226.55      222.36     11.64 o 
   8   7   3       33.69       36.38     14.23 o 
   9   7   3       85.40      109.39     17.81 o 
  10   7   3       13.66       37.34     37.79 o 
  -9   8   3       28.91       52.22     23.84 o 
  -8   8   3       39.41       48.42     15.38 o 
  -7   8   3      243.66      244.57     11.38 o 
  -6   8   3       60.38       61.12      9.56 o 
  -5   8   3      798.08      864.49     15.31 o 
  -4   8   3      941.12      976.61     16.78 o 
  -3   8   3       77.43       99.96     15.95 o 
  -2   8   3     1945.93     1903.02     24.22 o 
  -1   8   3      305.90      295.05      8.81 o 
   0   8   3       10.71        4.12      6.72 o 
   1   8   3      305.64      312.11     13.31 o 
   2   8   3     1964.35     1950.19     17.67 o 
   3   8   3       73.58       79.60      5.50 o 
   4   8   3      938.14      960.51      9.39 o 
   5   8   3      781.82      841.49      9.58 o 
   6   8   3       62.89       70.33      8.96 o 
   7   8   3      253.15      267.78     12.42 o 
   8   8   3       39.75       49.30     17.09 o 
   9   8   3       26.36       39.78     20.78 o 
  -9   9   3        2.25        7.97     14.48 o 
  -8   9   3       18.44       31.67     17.25 o 
  -7   9   3       18.06       24.39     13.65 o 
  -6   9   3      537.67      528.82     12.91 o 
  -5   9   3      239.07      232.53     11.70 o 
  -4   9   3       54.72       46.39     10.93 o 
  -3   9   3      297.94      316.58     19.58 o 
  -2   9   3      573.34      565.16     11.86 o 
  -1   9   3      126.09      124.62      8.54 o 
   0   9   3      332.93      348.68     12.35 o 
   1   9   3      119.09      118.74     11.23 o 
   2   9   3      566.38      580.45     11.86 o 
   3   9   3      311.83      308.90      8.55 o 
   4   9   3       54.51       38.63      4.94 o 
   5   9   3      244.03      236.94      8.09 o 
   6   9   3      548.98      549.00     11.62 o 
   7   9   3       17.24       32.50     14.00 o 
   8   9   3       16.84       23.91     16.55 o 
   9   9   3        2.61       23.33     24.12 o 
  -9  10   3       17.97       19.25     27.35 o 
  -8  10   3       42.64       42.88     17.65 o 
  -7  10   3        9.13       26.63     15.22 o 
  -6  10   3       81.76       69.23     12.17 o 
  -5  10   3       10.21       10.28      9.30 o 
  -4  10   3       56.58       45.75     14.74 o 
  -3  10   3      390.28      369.09     21.90 o 
  -2  10   3       44.03       36.56      8.38 o 
  -1  10   3      779.23      790.29     14.04 o 
   0  10   3      288.38      291.26     12.66 o 
   1  10   3      768.84      801.56     16.89 o 
   2  10   3       47.30       54.39      9.49 o 
   3  10   3      393.24      379.10     11.07 o 
   4  10   3       59.40       42.26      6.11 o 
   5  10   3       10.09       12.67      7.75 o 
   6  10   3       83.89       74.28     11.26 o 
   7  10   3        9.38        1.01      4.07 o 
   8  10   3       42.24       52.91     19.25 o 
   9  10   3       17.54       38.68     29.73 o 
  -8  11   3       53.15       49.47     20.02 o 
  -7  11   3      126.62      138.81     16.19 o 
  -6  11   3       10.43        6.70     11.02 o 
  -5  11   3      315.77      274.74     17.72 o 
  -4  11   3      295.00      304.79     18.43 o 
  -3  11   3      515.62      517.76     44.67 o 
  -2  11   3      169.32      140.53      9.87 o 
  -1  11   3      387.15      371.57     12.45 o 
   0  11   3       16.80       21.21     10.92 o 
   1  11   3      370.79      365.34     14.89 o 
   2  11   3      164.34      145.75     13.29 o 
   3  11   3      503.68      486.73     12.63 o 
   4  11   3      294.74      293.99     11.93 o 
   5  11   3      328.63      304.64     10.37 o 
   6  11   3        9.45       24.10     10.15 o 
   7  11   3      126.28      125.31     20.08 o 
   8  11   3       52.28       66.17     21.29 o 
  -8  12   3        3.63       11.78     17.95 o 
  -7  12   3       51.02       71.46     18.49 o 
  -6  12   3       39.87       31.79     18.02 o 
  -5  12   3      283.34      317.87     16.70 o 
  -4  12   3      151.38      180.03     17.53 o 
  -3  12   3      541.02      520.63     26.09 o 
  -2  12   3      140.02      164.08     12.22 o 
  -1  12   3        6.36        9.39     12.17 o 
   0  12   3     1636.83     1655.06     23.99 o 
   1  12   3        5.88       10.21     11.14 o 
   2  12   3      148.10      132.82     13.85 o 
   3  12   3      543.93      540.04     17.28 o 
   4  12   3      156.21      178.53     12.38 o 
   5  12   3      278.30      308.99     13.79 o 
   6  12   3       39.67       18.23     20.23 o 
   7  12   3       54.14       64.29     23.94 o 
   8  12   3        3.49       16.12     22.74 o 
  -8  13   3        4.80       17.43     23.91 o 
  -7  13   3        9.37        9.89     11.06 o 
  -6  13   3       38.94       36.59     19.92 o 
  -5  13   3      112.77       93.28     16.72 o 
  -4  13   3       86.70       70.37     18.85 o 
  -3  13   3      200.04      193.63     21.83 o 
  -2  13   3      175.86      186.76     11.50 o 
  -1  13   3       38.37       43.07     12.49 o 
   0  13   3      122.76      120.91     13.60 o 
   1  13   3       38.86       40.83     13.41 o 
   2  13   3      170.42      175.01     14.49 o 
   3  13   3      199.55      184.59     14.91 o 
   4  13   3       89.19       76.79     14.00 o 
   5  13   3      111.19      118.92     16.53 o 
   6  13   3       39.31       41.33     22.09 o 
   7  13   3        8.73       22.06     34.04 o 
   8  13   3        5.02       21.17     27.49 o 
  -7  14   3        7.01        6.36      5.10 o 
  -6  14   3        7.65       12.42     19.08 o 
  -5  14   3       43.06       79.01     21.29 o 
  -4  14   3       50.71       56.30     21.27 o 
  -3  14   3        5.71        1.36     17.07 o 
  -2  14   3       19.37       26.14     13.89 o 
  -1  14   3      222.03      215.00     14.63 o 
   0  14   3       26.46       44.40     14.59 o 
   1  14   3      227.19      212.65     15.61 o 
   2  14   3       18.71       24.80     15.91 o 
   3  14   3        5.62        4.04     16.26 o 
   4  14   3       52.03       64.69     17.75 o 
   5  14   3       42.95       37.30     18.43 o 
   6  14   3        8.11       12.93     24.60 o 
   7  14   3        6.77       19.98     32.85 o 
  -7  15   3        9.16        5.76     11.73 o 
  -6  15   3       15.99       29.03     24.16 o 
  -5  15   3       92.33      109.86     23.81 o 
  -4  15   3       70.36       96.46     21.59 o 
  -3  15   3       16.72       25.24     22.10 o 
  -2  15   3       80.08       72.77     23.58 o 
  -1  15   3      188.24      195.97     15.95 o 
   0  15   3        8.21       12.90     16.12 o 
   1  15   3      189.23      207.84     16.92 o 
   2  15   3       79.42       42.46     17.59 o 
   3  15   3       14.49        9.57      9.70 o 
   4  15   3       71.53       75.50     17.73 o 
   5  15   3       90.79      134.90     21.21 o 
   6  15   3       15.46       15.61     13.57 o 
   7  15   3        9.86       21.65     36.08 o 
  -6  16   3       22.88       49.52     30.12 o 
  -5  16   3      135.98      148.90     26.82 o 
  -4  16   3       12.00        3.92     27.00 o 
  -3  16   3      117.09      172.13     25.81 o 
  -2  16   3       55.28       77.57     28.16 o 
  -1  16   3       85.15       79.40     18.05 o 
   0  16   3       17.36       29.42     18.56 o 
   1  16   3       82.27      110.52     18.88 o 
   2  16   3       57.24       60.81     19.78 o 
   3  16   3      118.07      150.22     21.13 o 
   4  16   3       12.98        7.77     11.04 o 
   5  16   3      135.92      172.00     23.35 o 
   6  16   3       22.24       33.16     34.64 o 
  -5  17   3       19.10       20.43     33.01 o 
  -4  17   3       35.69       19.37     23.19 o 
  -3  17   3       12.16       38.51     29.63 o 
  -2  17   3      122.25      127.40     26.90 o 
  -1  17   3       41.95       30.53     21.46 o 
   0  17   3       30.09       37.54     19.03 o 
   1  17   3       41.81       14.38     13.27 o 
   2  17   3      123.73      155.94     22.05 o 
   3  17   3       12.26       35.89     24.13 o 
   4  17   3       36.52       31.02     16.54 o 
   5  17   3       19.13       22.43     34.63 o 
  -4  18   3       14.33       28.77     32.46 o 
  -3  18   3        3.33        6.91     17.12 o 
  -2  18   3       60.77       79.41     26.21 o 
  -1  18   3       19.79        9.11     12.46 o 
   0  18   3       73.49       69.95     24.64 o 
   1  18   3       18.83       34.18     24.45 o 
   2  18   3       60.48       67.66     24.86 o 
   3  18   3        3.67       14.89     21.99 o 
   4  18   3       14.29        8.08      8.98 o 
  -2  19   3        1.74       30.25     30.00 o 
  -1  19   3       15.44       23.82     32.87 o 
   0  19   3       56.88       57.82     27.82 o 
   1  19   3       15.26       10.05     21.25 o 
   2  19   3        1.22        7.38     26.26 o 
   1   0   4    15676.50    15454.29    140.88 o 
   3   0   4      765.42      801.01     11.03 o 
   4   0   4      370.21      334.15      6.70 o 
   5   0   4        2.47        7.88      6.66 o 
   6   0   4       77.88       80.91      8.63 o 
   7   0   4      303.61      279.05      8.71 o 
   8   0   4       53.84       61.55     11.51 o 
   9   0   4       80.57       82.73     15.79 o 
  10   0   4       26.72       36.04     24.95 o 
 -10   1   4       14.09       28.83     22.06 o 
  -9   1   4       14.92       21.09     16.82 o 
  -8   1   4      256.92      275.85     10.26 o 
  -7   1   4      280.67      252.58      8.81 o 
  -6   1   4      391.56      399.26      9.72 o 
  -5   1   4      271.46      261.96      7.48 o 
  -4   1   4      337.29      352.24      7.05 o 
  -3   1   4     1718.12     1773.25      9.33 o 
  -2   1   4      837.90      957.25      7.72 o 
  -1   1   4    41084.46    40104.85    205.50 o 
   1   1   4    40972.69    39453.61    284.90 o 
   2   1   4      833.47      958.55     13.54 o 
   3   1   4     1717.08     1760.92     11.69 o 
   4   1   4      338.26      348.74      5.44 o 
   5   1   4      281.24      280.71      6.45 o 
   6   1   4      394.28      318.17     27.48 o 
   7   1   4      274.26      261.81      8.30 o 
   8   1   4      259.48      261.36     11.12 o 
   9   1   4       16.63       24.21     14.70 o 
  10   1   4       14.90       52.03     25.54 o 
 -10   2   4        4.40       14.91     24.98 o 
  -9   2   4       26.73       50.86     17.73 o 
  -8   2   4        9.86       25.59      9.96 o 
  -7   2   4       74.83       67.01      7.44 o 
  -6   2   4       48.24       60.36      7.91 o 
  -5   2   4      974.98     1020.90     10.12 o 
  -4   2   4     3319.81     3650.51     18.46 o 
  -3   2   4     1327.61     1305.01      9.18 o 
  -2   2   4      417.31      454.81      4.49 o 
  -1   2   4    12758.03    12349.93     44.31 o 
   1   2   4    13081.68    12468.57     94.44 o 
   2   2   4      402.76      440.47      6.22 o 
   3   2   4     1316.04     1304.61     11.64 o 
   4   2   4     3305.02     3543.12     17.75 o 
   5   2   4      979.57      976.93     16.90 o 
   6   2   4       54.50       59.23      7.66 o 
   7   2   4       71.98       72.70      7.50 o 
   8   2   4        9.67        8.53      5.77 o 
   9   2   4       27.18       29.59     15.67 o 
  10   2   4        4.06        9.53      7.32 o 
 -10   3   4       25.69       41.81     29.77 o 
  -9   3   4       87.93      104.71     18.14 o 
  -8   3   4       31.03       43.29     10.43 o 
  -7   3   4       74.90       76.47      6.56 o 
  -6   3   4      229.22      230.58      6.37 o 
  -5   3   4      660.29      625.44      7.55 o 
  -4   3   4      197.08      214.06      5.68 o 
  -3   3   4     1085.52     1031.98      9.17 o 
  -2   3   4     2626.23     2669.96     24.10 o 
  -1   3   4     4933.66     4886.61     20.44 o 
   0   3   4      947.08      876.15      8.55 o 
   1   3   4     5005.46     4970.57     19.31 o 
   2   3   4     2570.15     2608.25     18.24 o 
   3   3   4     1104.54     1060.39      9.73 o 
   4   3   4      206.20      227.49      4.91 o 
   5   3   4      666.54      654.24      7.99 o 
   6   3   4      232.70      239.92      7.44 o 
   7   3   4       71.99       71.54      6.08 o 
   8   3   4       32.63       48.85     10.50 o 
   9   3   4       86.63       84.95     15.29 o 
  10   3   4       24.70       57.29     23.23 o 
 -10   4   4       10.80       16.39     20.59 o 
  -9   4   4       20.33       19.81     19.62 o 
  -8   4   4      333.19      337.48     13.31 o 
  -7   4   4       80.10       79.48      7.06 o 
  -6   4   4      228.43      236.79      6.89 o 
  -5   4   4       60.07       57.08      5.29 o 
  -4   4   4     1032.30     1070.90     10.07 o 
  -3   4   4     3691.18     3839.35     28.69 o 
  -2   4   4      796.73      817.56     15.08 o 
  -1   4   4      970.43     1005.51      9.80 o 
   0   4   4      862.88      878.08      7.93 o 
   1   4   4      952.85      976.53      7.52 o 
   2   4   4      802.44      820.77      7.52 o 
   3   4   4     3724.01     3906.33     30.37 o 
   4   4   4     1016.37     1074.40      9.79 o 
   5   4   4       63.25       64.31      5.85 o 
   6   4   4      226.64      222.86      6.72 o 
   7   4   4       73.33       73.55      7.58 o 
   8   4   4      339.13      323.43     12.75 o 
   9   4   4       19.49       39.19     14.31 o 
  10   4   4       11.23       35.43     21.96 o 
 -10   5   4       30.57       32.16     28.22 o 
  -9   5   4       74.64       82.90     19.48 o 
  -8   5   4       45.11       55.61     12.19 o 
  -7   5   4       32.52       34.65      8.22 o 
  -6   5   4     1057.76     1090.95     12.72 o 
  -5   5   4      470.32      393.58     14.19 o 
  -4   5   4      400.81      398.08      9.26 o 
  -3   5   4     1058.24     1012.22     12.62 o 
  -2   5   4       13.29       15.23      6.05 o 
  -1   5   4     3104.96     3255.86     26.14 o 
   0   5   4     1183.91     1112.21     10.62 o 
   1   5   4     3178.53     3304.42     13.54 o 
   2   5   4       10.86       10.75      3.04 o 
   3   5   4     1067.79     1051.63      8.31 o 
   4   5   4      404.03      399.42      5.97 o 
   5   5   4      470.37      420.65      7.85 o 
   6   5   4     1061.44     1070.82     12.88 o 
   7   5   4       35.84       44.73      8.49 o 
   8   5   4       48.10       63.02     12.60 o 
   9   5   4       73.42       88.08     16.98 o 
  10   5   4       31.52       23.76     29.99 o 
 -10   6   4        6.03       15.20     27.26 o 
  -9   6   4       25.54       15.96     10.18 o 
  -8   6   4      151.50      135.52     13.77 o 
  -7   6   4        5.76        7.78      7.83 o 
  -6   6   4      359.82      367.12      9.46 o 
  -5   6   4       50.44       57.09      6.01 o 
  -4   6   4      659.68      660.45     10.73 o 
  -3   6   4        9.36        6.50      3.91 o 
  -2   6   4     1078.31      985.99     14.25 o 
  -1   6   4      937.96      892.80     10.74 o 
   0   6   4      185.84      215.30      5.92 o 
   1   6   4      916.88      880.20      9.50 o 
   2   6   4     1072.53      923.20     19.02 o 
   3   6   4       11.15        6.98      3.03 o 
   4   6   4      648.90      651.76      6.94 o 
   5   6   4       50.94       48.67      5.54 o 
   6   6   4      361.83      383.64     11.21 o 
   7   6   4        5.09       16.05     11.19 o 
   8   6   4      152.48      125.77     13.82 o 
   9   6   4       26.39       26.55     21.60 o 
  10   6   4        6.22       22.61     20.00 o 
 -10   7   4      122.80      137.78     33.60 o 
  -9   7   4       18.82       21.87     20.10 o 
  -8   7   4        8.25       10.79     15.06 o 
  -7   7   4       36.92       37.30     12.20 o 
  -6   7   4       44.25       34.21      9.41 o 
  -5   7   4       56.65       58.05      7.05 o 
  -4   7   4      444.06      444.02     11.14 o 
  -3   7   4      263.26      273.86      9.96 o 
  -2   7   4     1880.72     1977.43     47.63 o 
  -1   7   4     2152.30     2278.25     17.34 o 
   0   7   4      165.89      165.97      6.83 o 
   1   7   4     2172.75     2327.87     30.03 o 
   2   7   4     1909.55     1979.03     17.10 o 
   3   7   4      265.89      259.01      6.31 o 
   4   7   4      456.91      457.72      6.99 o 
   5   7   4       55.86       51.79      6.26 o 
   6   7   4       40.87       30.13      7.32 o 
   7   7   4       36.72       47.13     11.88 o 
   8   7   4        9.11       20.98     14.65 o 
   9   7   4       18.22       55.32     20.21 o 
  10   7   4      122.02      148.48     33.02 o 
  -9   8   4        3.26       20.57     31.23 o 
  -8   8   4       42.17       48.53     15.80 o 
  -7   8   4      105.91      101.30     13.18 o 
  -6   8   4      161.51      156.48     10.14 o 
  -5   8   4      200.01      198.58      9.63 o 
  -4   8   4      421.54      382.06     19.67 o 
  -3   8   4      283.80      297.06     10.62 o 
  -2   8   4      222.75      217.36      7.56 o 
  -1   8   4      699.89      705.31     13.64 o 
   0   8   4        3.98        7.69      7.94 o 
   1   8   4      713.81      713.68     24.91 o 
   2   8   4      233.42      234.60     10.65 o 
   3   8   4      293.37      276.31     13.43 o 
   4   8   4      429.43      399.99      8.04 o 
   5   8   4      197.13      186.39      5.99 o 
   6   8   4      163.10      151.17      9.25 o 
   7   8   4      107.99      122.57     12.69 o 
   8   8   4       41.14       59.57     16.90 o 
   9   8   4        2.60       16.38     23.35 o 
  -9   9   4       16.96        3.51      7.99 o 
  -8   9   4       54.17       84.13     16.97 o 
  -7   9   4      116.30      107.39     13.93 o 
  -6   9   4       36.06       43.77     11.00 o 
  -5   9   4      460.43      454.00     13.09 o 
  -4   9   4     1595.34     1629.73     21.19 o 
  -3   9   4      598.49      632.72     15.79 o 
  -2   9   4      585.81      582.65     11.68 o 
  -1   9   4     1677.80     1710.32     30.59 o 
   0   9   4      127.75      143.37     10.23 o 
   1   9   4     1661.29     1652.38     20.81 o 
   2   9   4      592.61      578.36     11.62 o 
   3   9   4      589.91      607.31     10.78 o 
   4   9   4     1591.37     1676.35     23.45 o 
   5   9   4      459.92      446.94      9.42 o 
   6   9   4       35.36       50.46     10.53 o 
   7   9   4      118.37      112.51     13.69 o 
   8   9   4       53.02       83.95     20.28 o 
   9   9   4       18.33       49.05     24.65 o 
  -9  10   4       38.74       53.14     31.41 o 
  -8  10   4       20.33       26.15     18.47 o 
  -7  10   4       31.60       28.94     15.09 o 
  -6  10   4      203.53      212.06     13.83 o 
  -5  10   4       46.15       55.91     12.68 o 
  -4  10   4      102.23      100.37     15.80 o 
  -3  10   4        7.19        7.85     10.09 o 
  -2  10   4      511.71      489.89     11.07 o 
  -1  10   4      252.65      265.85     17.08 o 
   0  10   4     4186.07     4283.84     44.14 o 
   1  10   4      250.26      250.27     12.92 o 
   2  10   4      480.62      459.50     12.03 o 
   3  10   4        7.75       12.51      7.93 o 
   4  10   4      101.88       89.19      8.54 o 
   5  10   4       46.27       50.19      8.47 o 
   6  10   4      202.85      194.93     11.33 o 
   7  10   4       32.15       29.42     18.85 o 
   8  10   4       20.65       53.65     20.20 o 
   9  10   4       38.71       42.46     30.13 o 
  -8  11   4       32.37       43.32     20.66 o 
  -7  11   4        1.03       17.66     16.84 o 
  -6  11   4       21.09       37.18     14.41 o 
  -5  11   4      360.04      374.80     15.42 o 
  -4  11   4      322.78      307.85     21.32 o 
  -3  11   4      209.74      198.17     14.15 o 
  -2  11   4     1380.07     1437.38     21.18 o 
  -1  11   4      414.74      422.22     14.09 o 
   0  11   4       55.77       49.23     11.48 o 
   1  11   4      422.53      423.23     15.63 o 
   2  11   4     1412.71     1428.76     18.47 o 
   3  11   4      207.18      202.95     12.32 o 
   4  11   4      315.51      300.68     10.88 o 
   5  11   4      358.94      360.41     10.28 o 
   6  11   4       22.13       32.96     15.63 o 
   7  11   4        1.08        9.16     22.07 o 
   8  11   4       32.66       43.98     21.27 o 
  -8  12   4       48.45       63.32     24.23 o 
  -7  12   4       30.05       39.23     18.55 o 
  -6  12   4      243.04      239.92     16.34 o 
  -5  12   4       10.51       14.51     17.17 o 
  -4  12   4      156.19      163.89     18.08 o 
  -3  12   4      251.55      250.26     14.98 o 
  -2  12   4      561.64      539.50     14.61 o 
  -1  12   4      316.33      326.34     14.11 o 
   0  12   4       59.75       54.77     12.63 o 
   1  12   4      316.38      327.20     15.63 o 
   2  12   4      579.37      562.40     17.90 o 
   3  12   4      251.86      254.37     13.15 o 
   4  12   4      147.05      152.96     11.04 o 
   5  12   4       10.30       22.90     15.52 o 
   6  12   4      243.26      254.39     20.22 o 
   7  12   4       29.59       36.85     27.12 o 
   8  12   4       48.58       42.71     23.52 o 
  -8  13   4       24.42       30.68     25.08 o 
  -7  13   4        0.52       16.39     22.20 o 
  -6  13   4      224.41      226.03     18.22 o 
  -5  13   4       26.91       11.18     21.97 o 
  -4  13   4       33.79       20.69     19.12 o 
  -3  13   4       38.80       68.59     22.51 o 
  -2  13   4       42.09       35.04     11.76 o 
  -1  13   4      143.72      159.37     13.00 o 
   0  13   4      814.67      822.36     19.78 o 
   1  13   4      143.07      149.00     14.06 o 
   2  13   4       44.89       31.54     14.13 o 
   3  13   4       39.03       43.24     12.94 o 
   4  13   4       31.09       30.62     14.14 o 
   5  13   4       26.51       35.56     16.85 o 
   6  13   4      226.14      272.05     22.77 o 
   7  13   4        0.64       16.49     26.80 o 
   8  13   4       24.21       38.27     28.89 o 
  -7  14   4        4.21       20.31     25.23 o 
  -6  14   4        3.23       14.00     20.45 o 
  -5  14   4       61.47       61.04     21.99 o 
  -4  14   4       56.51       80.63     27.37 o 
  -3  14   4      139.96      121.25     24.63 o 
  -2  14   4      245.10      232.51     13.28 o 
  -1  14   4        0.27        4.41      8.91 o 
   0  14   4      392.90      349.79     16.51 o 
   1  14   4        0.14        8.06     10.29 o 
   2  14   4      242.16      254.19     16.13 o 
   3  14   4      139.01      138.70     15.15 o 
   4  14   4       56.93       64.49     15.95 o 
   5  14   4       62.26       78.91     19.13 o 
   6  14   4        3.23       20.66     24.41 o 
   7  14   4        4.25       20.43     29.42 o 
  -6  15   4       41.30       59.38     25.70 o 
  -5  15   4        1.76       30.40     28.80 o 
  -4  15   4      153.93      180.16     30.43 o 
  -3  15   4      217.47      194.75     27.45 o 
  -2  15   4      178.17      189.36     17.19 o 
  -1  15   4       89.68       75.60     16.35 o 
   0  15   4       20.49       27.65     16.67 o 
   1  15   4       88.11       75.89     17.32 o 
   2  15   4      175.77      196.21     18.07 o 
   3  15   4      218.18      198.11     16.64 o 
   4  15   4      153.15      161.94     18.08 o 
   5  15   4        1.94       10.60     22.32 o 
   6  15   4       41.39       44.27     27.84 o 
  -6  16   4        0.62       10.56     18.70 o 
  -5  16   4       21.99       30.02     40.19 o 
  -4  16   4        5.39       15.61     28.13 o 
  -3  16   4        1.88       11.04     36.25 o 
  -2  16   4       64.94       66.67     20.11 o 
  -1  16   4       12.61       28.83     19.08 o 
   0  16   4       59.20       54.87     18.87 o 
   1  16   4       13.38       30.02     18.91 o 
   2  16   4       64.96       57.16     17.94 o 
   3  16   4        2.27       10.34     15.65 o 
   4  16   4        4.58       24.66     24.10 o 
   5  16   4       20.84       35.95     24.33 o 
   6  16   4        0.45       28.07     31.96 o 
  -5  17   4        2.22        9.33     15.50 o 
  -4  17   4      152.09      169.66     32.29 o 
  -3  17   4       16.09       26.02     29.60 o 
  -2  17   4        9.64       17.79     33.26 o 
  -1  17   4       30.35       38.80     21.94 o 
   0  17   4       51.31       38.53     19.20 o 
   1  17   4       30.67       48.35     19.68 o 
   2  17   4        9.35       18.70     19.19 o 
   3  17   4       16.56       18.42     21.83 o 
   4  17   4      153.81      173.50     26.70 o 
   5  17   4        1.92       30.90     33.47 o 
  -4  18   4       42.55       53.34     36.23 o 
  -3  18   4       30.57       59.37     33.59 o 
  -2  18   4       16.46       30.37     26.28 o 
  -1  18   4       19.15       25.47     22.57 o 
   0  18   4        9.05       13.88      9.94 o 
   1  18   4       20.41       32.71     22.63 o 
   2  18   4       16.25       14.91     23.46 o 
   3  18   4       30.72       33.82     25.00 o 
   4  18   4       42.31       68.87     30.17 o 
  -2  19   4        6.03        9.71     29.89 o 
  -1  19   4       52.24       68.51     29.51 o 
   0  19   4       67.40       89.10     27.94 o 
   1  19   4       53.86       89.81     28.50 o 
   2  19   4        6.10       23.65     27.15 o 
   1   0   5      127.70      145.65      6.65 o 
   3   0   5      158.30      195.57      4.87 o 
   4   0   5      184.39      168.39      4.67 o 
   5   0   5      393.66      353.31      9.32 o 
   6   0   5      101.04       95.12      7.90 o 
   7   0   5      198.87      215.68     10.32 o 
   8   0   5      127.38      128.29     10.56 o 
   9   0   5       50.61       69.55     17.71 o 
  10   0   5        0.02       13.86     24.54 o 
 -10   1   5       64.37       86.67     22.90 o 
  -9   1   5       82.97       70.05     18.05 o 
  -8   1   5      140.39      151.88     10.47 o 
  -7   1   5      143.49      142.40      9.47 o 
  -6   1   5       49.94       50.27      8.67 o 
  -5   1   5      628.02      649.13     10.82 o 
  -4   1   5     1553.08     1541.55     19.04 o 
  -3   1   5      226.08      241.98      4.94 o 
  -2   1   5     2399.85     2499.20     14.38 o 
  -1   1   5     4076.84     4198.74     26.00 o 
   0   1   5     1261.04     1374.00     15.25 o 
   1   1   5     4053.37     4166.36     17.05 o 
   2   1   5     2353.15     2469.50     28.00 o 
   3   1   5      228.25      248.04      4.57 o 
   4   1   5     1540.51     1551.62     11.33 o 
   5   1   5      637.63      622.10      9.93 o 
   6   1   5       49.56       36.90      8.72 o 
   7   1   5      142.78      141.66      9.87 o 
   8   1   5      136.45      132.73     11.26 o 
   9   1   5       80.86       83.54     14.66 o 
  10   1   5       64.85       92.81     25.77 o 
 -10   2   5       88.06       93.57     25.96 o 
  -9   2   5        8.16       24.54     18.43 o 
  -8   2   5       16.67       29.26     10.79 o 
  -7   2   5      158.83      165.62     11.25 o 
  -6   2   5      681.85      681.06     10.77 o 
  -5   2   5        4.82       11.24      5.35 o 
  -4   2   5      275.13      264.90      5.72 o 
  -3   2   5     1421.76     1392.66      9.99 o 
  -2   2   5     6386.84     6270.80     30.43 o 
  -1   2   5     2594.21     2834.72     17.81 o 
   0   2   5    23112.48    22492.30    129.21 o 
   1   2   5     2602.33     2810.36     35.52 o 
   2   2   5     6299.22     6244.77     25.75 o 
   3   2   5     1457.98     1433.74      9.85 o 
   4   2   5      287.01      286.89      6.03 o 
   5   2   5        4.06        6.21      5.10 o 
   6   2   5      698.71      687.69     12.11 o 
   7   2   5      157.99      138.85      6.90 o 
   8   2   5       16.51       24.38     10.74 o 
   9   2   5        7.67       11.02     15.70 o 
  10   2   5       90.02      118.99     26.33 o 
 -10   3   5       54.52       64.37     26.97 o 
  -9   3   5       72.98       78.52     21.37 o 
  -8   3   5      192.18      202.81     14.53 o 
  -7   3   5       28.64       37.46      8.52 o 
  -6   3   5      506.26      515.81     11.99 o 
  -5   3   5      364.27      341.13      8.49 o 
  -4   3   5       73.42       87.88      4.52 o 
  -3   3   5      166.62      167.06      6.03 o 
  -2   3   5     1544.50     1570.64     16.64 o 
  -1   3   5     1995.01     2031.46     12.88 o 
   0   3   5     2488.18     2579.36     18.30 o 
   1   3   5     1973.68     2004.44     11.76 o 
   2   3   5     1550.90     1622.86     13.02 o 
   3   3   5      164.25      169.43      5.41 o 
   4   3   5       76.45      102.40      6.67 o 
   5   3   5      360.36      338.76     10.95 o 
   6   3   5      515.67      534.08      9.28 o 
   7   3   5       28.49       34.63      7.98 o 
   8   3   5      202.42      200.39     12.31 o 
   9   3   5       73.00       83.55     15.89 o 
  10   3   5       54.21       68.90     23.79 o 
 -10   4   5       20.31       12.00     22.85 o 
  -9   4   5       74.60      101.89     21.78 o 
  -8   4   5       93.38      103.51     13.45 o 
  -7   4   5      538.80      526.66      9.80 o 
  -6   4   5      869.59      871.95     12.59 o 
  -5   4   5      736.23      638.71     26.64 o 
  -4   4   5       97.54      105.76      7.39 o 
  -3   4   5       48.56       57.98      5.71 o 
  -2   4   5      270.92      272.78      8.65 o 
  -1   4   5      211.22      227.68      5.06 o 
   0   4   5     1651.80     1698.59     16.33 o 
   1   4   5      216.31      225.11      5.12 o 
   2   4   5      279.88      290.31      5.01 o 
   3   4   5       45.84       55.73      4.55 o 
   4   4   5       96.85      111.76      6.14 o 
   5   4   5      726.43      719.52     11.53 o 
   6   4   5      854.86      882.03     11.24 o 
   7   4   5      546.82      545.99     10.31 o 
   8   4   5       97.13      104.15     12.95 o 
   9   4   5       76.45      100.11     16.39 o 
  10   4   5       20.96       41.18     34.76 o 
 -10   5   5       19.29       41.45     28.40 o 
  -9   5   5      125.35      142.07     19.22 o 
  -8   5   5      106.82       98.64     14.34 o 
  -7   5   5      199.94      185.84     10.23 o 
  -6   5   5      102.62       76.54      4.66 o 
  -5   5   5      217.67      214.47      7.43 o 
  -4   5   5       24.75       22.04      5.58 o 
  -3   5   5      279.46      248.65      9.66 o 
  -2   5   5      685.34      680.77     10.47 o 
  -1   5   5     1984.86     2055.15     19.72 o 
   0   5   5      122.34      121.02      4.72 o 
   1   5   5     1972.30     2030.70     12.70 o 
   2   5   5      684.18      683.13      6.93 o 
   3   5   5      294.18      284.68      4.72 o 
   4   5   5       28.02       23.10      4.65 o 
   5   5   5      223.49      228.86      5.53 o 
   6   5   5      100.97      109.88      7.16 o 
   7   5   5      189.83      190.40     10.46 o 
   8   5   5      108.08       99.00     14.06 o 
   9   5   5      126.65      135.60     19.11 o 
  10   5   5       19.64       30.60     31.53 o 
 -10   6   5       19.83        6.39     34.33 o 
  -9   6   5        0.46        1.80      4.47 o 
  -8   6   5       43.17       36.76     16.33 o 
  -7   6   5      274.99      286.43     14.61 o 
  -6   6   5       50.35       57.60      9.08 o 
  -5   6   5      383.20      363.94      7.68 o 
  -4   6   5      453.64      449.43     19.02 o 
  -3   6   5      720.56      742.35     16.66 o 
  -2   6   5     1534.59     1591.82     17.49 o 
  -1   6   5     4926.75     5077.04     32.07 o 
   0   6   5     4387.87     4283.18     20.25 o 
   1   6   5     4850.91     4992.83     26.12 o 
   2   6   5     1533.58     1532.47     18.48 o 
   3   6   5      754.28      732.45     20.27 o 
   4   6   5      461.43      466.34      7.32 o 
   5   6   5      372.46      367.15      8.06 o 
   6   6   5       51.77       59.39      9.42 o 
   7   6   5      269.16      291.05     11.53 o 
   8   6   5       44.26       52.81     14.79 o 
   9   6   5        0.41       16.26     23.21 o 
  10   6   5       19.70       22.11     29.62 o 
  -9   7   5       65.90       88.65     23.78 o 
  -8   7   5      209.80      188.64     17.03 o 
  -7   7   5      200.69      242.53     15.51 o 
  -6   7   5       14.44       23.41      9.96 o 
  -5   7   5      597.60      601.66      9.07 o 
  -4   7   5      524.57      535.75     10.57 o 
  -3   7   5      209.11      213.67     10.13 o 
  -2   7   5       19.15       22.90      8.94 o 
  -1   7   5      269.99      266.20      8.63 o 
   1   7   5      267.07      284.10      6.84 o 
   2   7   5       21.92       22.94      3.94 o 
   3   7   5      205.59      204.96      7.12 o 
   4   7   5      514.79      520.14      7.98 o 
   5   7   5      613.24      581.89     10.76 o 
   6   7   5       17.97       16.66      6.15 o 
   7   7   5      195.37      229.16     12.06 o 
   8   7   5      214.42      212.86     14.87 o 
   9   7   5       64.39       73.49     24.85 o 
  -9   8   5       12.68       25.29     25.04 o 
  -8   8   5      167.22      187.94     18.17 o 
  -7   8   5       27.44       23.02     16.52 o 
  -6   8   5      310.87      299.39     10.29 o 
  -5   8   5      254.02      256.70      8.66 o 
  -4   8   5      481.53      487.13     13.51 o 
  -3   8   5      299.79      281.90     12.92 o 
  -2   8   5       15.86       29.85     10.28 o 
  -1   8   5      683.77      671.47     11.78 o 
   0   8   5     1377.39     1514.00     14.10 o 
   1   8   5      675.33      669.02     14.72 o 
   2   8   5       17.12       22.24      6.27 o 
   3   8   5      311.96      297.25      7.79 o 
   4   8   5      493.42      499.20      8.83 o 
   5   8   5      259.08      238.76      7.37 o 
   6   8   5      301.46      299.08      9.89 o 
   7   8   5       26.97       43.83     13.13 o 
   8   8   5      168.47      199.34     15.99 o 
   9   8   5       12.86       38.70     26.50 o 
  -9   9   5       15.28       24.80     26.88 o 
  -8   9   5       14.97       33.39     19.94 o 
  -7   9   5      245.07      268.88     17.47 o 
  -6   9   5      147.21      164.77     13.06 o 
  -5   9   5      273.82      278.05     10.55 o 
  -4   9   5       93.67      109.12     10.20 o 
  -3   9   5      620.79      639.96     15.60 o 
  -2   9   5      492.42      508.37     12.51 o 
  -1   9   5       59.04       58.26      9.64 o 
   0   9   5      130.71      130.32      9.16 o 
   1   9   5       60.65       61.44     10.73 o 
   2   9   5      483.48      495.11      9.73 o 
   3   9   5      601.01      512.60     22.46 o 
   4   9   5       95.92       94.40      7.74 o 
   5   9   5      260.96      262.33     10.15 o 
   6   9   5      149.82      161.63     10.60 o 
   7   9   5      244.67      263.55     13.71 o 
   8   9   5       14.80       45.49     20.95 o 
   9   9   5       16.76       34.67     29.06 o 
  -9  10   5        3.82       19.40     24.95 o 
  -8  10   5       25.59       39.93     21.55 o 
  -7  10   5        7.09       20.56     19.12 o 
  -6  10   5       83.86       78.70     13.97 o 
  -5  10   5      118.01      102.74     11.61 o 
  -4  10   5      649.15      673.18     27.53 o 
  -3  10   5     1166.85     1203.05     28.85 o 
  -2  10   5      223.17      232.35     15.77 o 
  -1  10   5     1054.62     1047.78     16.34 o 
   0  10   5        1.30       17.21      8.67 o 
   1  10   5     1029.61     1045.70     18.37 o 
   2  10   5      221.10      223.65      9.66 o 
   3  10   5     1143.71     1053.32     17.27 o 
   4  10   5      650.91      659.00     13.23 o 
   5  10   5      123.07      126.15      8.78 o 
   6  10   5       86.28       80.80     13.41 o 
   7  10   5        7.31       10.75     12.17 o 
   8  10   5       24.26       29.21     22.26 o 
   9  10   5        3.66       22.48     27.79 o 
  -8  11   5        1.32        2.24      3.63 o 
  -7  11   5       25.64       55.54     18.97 o 
  -6  11   5       35.53       45.13     17.59 o 
  -5  11   5      161.87      154.03     18.99 o 
  -4  11   5      129.14      130.27     20.35 o 
  -3  11   5      151.21      152.60     18.68 o 
  -2  11   5      955.65     1000.84     17.84 o 
  -1  11   5      590.80      659.09     15.34 o 
   0  11   5      640.16      673.68     15.45 o 
   1  11   5      600.80      645.58     15.83 o 
   2  11   5      962.72      992.55     15.12 o 
   3  11   5      148.76      144.75      7.30 o 
   4  11   5      131.47      131.00      9.31 o 
   5  11   5      161.26      167.02      9.95 o 
   6  11   5       35.30       47.49     16.33 o 
   7  11   5       24.98       41.78     23.04 o 
   8  11   5        1.28       15.85     20.39 o 
  -8  12   5       13.91       25.30     25.23 o 
  -7  12   5       68.73       55.07     21.09 o 
  -6  12   5       23.55       37.37     19.49 o 
  -5  12   5       99.54      105.51     20.46 o 
  -4  12   5       15.17       25.30     21.79 o 
  -3  12   5      472.23      450.30     19.80 o 
  -2  12   5      213.42      205.00     12.99 o 
  -1  12   5      151.05      147.87     12.09 o 
   0  12   5      429.05      400.25     16.11 o 
   1  12   5      143.03      143.67     12.47 o 
   2  12   5      210.68      193.48     13.09 o 
   3  12   5      462.24      432.66     14.67 o 
   4  12   5       15.16       32.90     12.93 o 
   5  12   5      102.15      106.84     15.68 o 
   6  12   5       24.10       52.92     20.04 o 
   7  12   5       69.38       76.83     24.92 o 
   8  12   5       13.34       43.19     26.87 o 
  -7  13   5       80.95       95.66     23.02 o 
  -6  13   5       17.76       31.20     21.11 o 
  -5  13   5       99.89      117.70     23.10 o 
  -4  13   5      217.24      199.90     25.66 o 
  -3  13   5      298.10      298.63     18.72 o 
  -2  13   5       81.77       75.72     13.68 o 
  -1  13   5        9.35        5.89      5.54 o 
   0  13   5      366.28      366.45     14.25 o 
   1  13   5        8.56       12.03      7.53 o 
   2  13   5       83.16       71.64     12.73 o 
   3  13   5      296.44      318.54     14.44 o 
   4  13   5      215.94      205.29     14.62 o 
   5  13   5       95.26      112.37     17.68 o 
   6  13   5       17.96       33.11     23.14 o 
   7  13   5       81.45      119.59     26.92 o 
  -7  14   5       30.11       49.29     25.70 o 
  -6  14   5       17.87       18.73     18.72 o 
  -5  14   5       34.97       34.68     25.45 o 
  -4  14   5        9.54        6.01     31.60 o 
  -3  14   5       58.19       69.38     20.03 o 
  -2  14   5      172.38      155.22     18.60 o 
  -1  14   5      286.73      294.90     14.23 o 
   0  14   5      354.49      337.88     14.90 o 
   1  14   5      286.86      310.52     14.89 o 
   2  14   5      170.62      146.36     14.75 o 
   3  14   5       61.72       69.55     15.16 o 
   4  14   5        9.22       17.15     13.76 o 
   5  14   5       33.88       35.36     19.71 o 
   6  14   5       18.24       28.84     30.42 o 
   7  14   5       29.89       65.65     29.69 o 
  -6  15   5      111.80      158.26     26.17 o 
  -5  15   5        7.89       24.72     28.01 o 
  -4  15   5        4.75       18.54     29.90 o 
  -3  15   5       34.25       38.63     28.32 o 
  -2  15   5       34.44       35.05     21.25 o 
  -1  15   5       14.20       23.27     15.37 o 
   0  15   5      144.10      129.81     15.13 o 
   1  15   5       13.88       39.57     15.87 o 
   2  15   5       35.66       35.46     16.23 o 
   3  15   5       36.63       41.08     17.58 o 
   4  15   5        5.27        8.73      8.00 o 
   5  15   5        8.33       16.99     17.95 o 
   6  15   5      111.22      142.96     28.26 o 
  -6  16   5      104.89      134.45     28.70 o 
  -5  16   5       96.97      104.01     28.38 o 
  -4  16   5       24.02       33.73     34.57 o 
  -3  16   5       32.93       41.07     31.44 o 
  -2  16   5       95.28       98.13     23.98 o 
  -1  16   5       16.91       25.67     19.52 o 
   0  16   5       28.86       39.40     17.39 o 
   1  16   5       18.07       26.33     17.56 o 
   2  16   5       95.52      102.79     18.21 o 
   3  16   5       32.76       49.71     19.28 o 
   4  16   5       22.48       43.24     25.21 o 
   5  16   5       95.46      119.23     24.36 o 
   6  16   5      105.85      117.44     31.99 o 
  -5  17   5       41.40       81.87     31.12 o 
  -4  17   5       25.15       32.11     32.92 o 
  -3  17   5       44.73       34.83     35.70 o 
  -2  17   5       12.14       16.35     26.92 o 
  -1  17   5       29.66       52.78     22.13 o 
   0  17   5        0.01       14.12     17.83 o 
   1  17   5       29.73       52.11     22.31 o 
   2  17   5       11.71       24.96     22.38 o 
   3  17   5       43.40       40.54     22.50 o 
   4  17   5       24.03       43.43     27.63 o 
   5  17   5       42.85       66.39     31.58 o 
  -4  18   5       80.72       84.38     37.82 o 
  -3  18   5       10.40        7.91     26.90 o 
  -2  18   5        6.23       27.10     38.14 o 
  -1  18   5       36.75       41.14     29.60 o 
   0  18   5        2.43       16.18     23.65 o 
   1  18   5       37.66       67.18     22.84 o 
   2  18   5        6.42       16.56     23.73 o 
   3  18   5       10.34        5.07      9.18 o 
   4  18   5       80.85      116.78     31.14 o 
  -2  19   5        6.21       18.08     36.60 o 
  -1  19   5       53.01       62.41     29.70 o 
   0  19   5       12.33       33.79     28.73 o 
   1  19   5       53.01       53.94     29.13 o 
   2  19   5        6.23       25.53     24.45 o 
   0   0   6      581.37      627.57     15.04 o 
   1   0   6     1977.65     1943.38     12.91 o 
   2   0   6    10005.03    10336.88     55.84 o 
   3   0   6     3162.35     3463.87     29.73 o 
   4   0   6      477.98      474.97     11.62 o 
   5   0   6     2314.98     2269.10     15.96 o 
   6   0   6       12.73       11.55      8.83 o 
   7   0   6      482.69      463.06     13.11 o 
   8   0   6        5.59       14.04      7.82 o 
   9   0   6       53.40       66.63     15.02 o 
  10   0   6        1.34        8.98     18.24 o 
 -10   1   6       33.46       52.88     25.90 o 
  -9   1   6       53.34       73.30     16.50 o 
  -8   1   6       50.47       45.82     10.88 o 
  -7   1   6       87.11       90.20      9.93 o 
  -6   1   6      301.78      330.23     13.74 o 
  -5   1   6      115.00       97.49      6.41 o 
  -4   1   6      429.22      414.21      7.04 o 
  -3   1   6     1369.15     1350.06      9.05 o 
  -2   1   6     1162.49     1215.28      9.55 o 
  -1   1   6     6034.88     5911.91     26.69 o 
   0   1   6      698.54      767.41     14.61 o 
   1   1   6     5927.02     5834.23     18.62 o 
   2   1   6     1157.04     1195.24     11.19 o 
   3   1   6     1371.27     1330.59     10.54 o 
   4   1   6      432.51      417.50      6.83 o 
   5   1   6      120.23      101.57      5.36 o 
   6   1   6      297.18      303.65     10.43 o 
   7   1   6       86.05       80.56     10.00 o 
   8   1   6       48.44       52.37     11.64 o 
   9   1   6       52.70       55.61     15.36 o 
  10   1   6       34.25       42.84     27.59 o 
 -10   2   6       17.30       43.72     26.80 o 
  -9   2   6        9.71        2.50      7.86 o 
  -8   2   6       44.44       54.88     11.15 o 
  -7   2   6       70.95       83.23     11.37 o 
  -6   2   6      318.98      348.15     10.21 o 
  -5   2   6      840.29      774.54     40.25 o 
  -4   2   6     1632.91     1659.39     16.33 o 
  -3   2   6     3911.60     4260.76     22.89 o 
  -2   2   6      207.30      242.29      4.51 o 
  -1   2   6      923.34      862.78      8.02 o 
   0   2   6      149.63      143.60      5.90 o 
   1   2   6      954.04      857.28      6.93 o 
   2   2   6      209.59      243.64      6.79 o 
   3   2   6     3888.71     4217.24     41.27 o 
   4   2   6     1664.04     1704.47     11.17 o 
   5   2   6      831.27      857.15      9.08 o 
   6   2   6      312.60      313.05      7.22 o 
   7   2   6       69.62       63.48     10.03 o 
   8   2   6       43.22       47.50     12.34 o 
   9   2   6       10.14       16.13     15.77 o 
  10   2   6       17.52       60.30     26.36 o 
 -10   3   6       11.80       33.18     28.32 o 
  -9   3   6       16.58       23.84     21.67 o 
  -8   3   6      300.55      304.03     14.87 o 
  -7   3   6      238.98      217.60      9.65 o 
  -6   3   6      354.24      366.82     11.09 o 
  -5   3   6     1516.40     1519.82     13.97 o 
  -4   3   6     2044.43     2047.08     22.81 o 
  -3   3   6      968.17      975.46     15.19 o 
  -2   3   6      505.07      455.85      4.95 o 
  -1   3   6      398.61      383.27      6.48 o 
   0   3   6      210.17      224.98      4.84 o 
   1   3   6      378.59      369.51      6.42 o 
   2   3   6      475.70      448.08      5.43 o 
   3   3   6      938.38      998.72     10.07 o 
   4   3   6     2045.13     2105.53     22.54 o 
   5   3   6     1505.98     1523.50     19.51 o 
   6   3   6      358.65      321.95     14.45 o 
   7   3   6      240.71      225.70     10.40 o 
   8   3   6      296.25      298.95     12.63 o 
   9   3   6       16.82       21.08     16.33 o 
  10   3   6       12.05       33.77     24.57 o 
 -10   4   6        5.91       17.79     20.66 o 
  -9   4   6      179.78      179.35     21.69 o 
  -8   4   6       45.77       51.92     14.03 o 
  -7   4   6      425.89      436.60      9.40 o 
  -6   4   6     1633.46     1583.46     29.99 o 
  -5   4   6      299.36      257.97     12.91 o 
  -4   4   6      303.32      304.60      8.90 o 
  -3   4   6     2483.88     2528.05     15.41 o 
  -2   4   6     2685.82     2797.25     14.95 o 
  -1   4   6      334.11      350.67      6.03 o 
   0   4   6      339.50      280.96      5.57 o 
   1   4   6      326.09      348.52      5.85 o 
   2   4   6     2728.67     2810.60     21.15 o 
   3   4   6     2535.33     2631.62     16.03 o 
   4   4   6      312.45      312.28      9.61 o 
   5   4   6      317.24      305.27     10.82 o 
   6   4   6     1622.90     1624.27     16.95 o 
   7   4   6      406.99      436.16     11.30 o 
   8   4   6       43.38       55.43     14.64 o 
   9   4   6      182.50      183.60     19.14 o 
  10   4   6        6.10       22.91     22.74 o 
 -10   5   6       17.42       46.38     28.80 o 
  -9   5   6       52.88       68.67     20.47 o 
  -8   5   6      100.88      104.89     14.63 o 
  -7   5   6       64.13       75.22     10.71 o 
  -6   5   6      474.36      440.02     12.56 o 
  -5   5   6      105.10      106.69      9.45 o 
  -4   5   6       49.41       50.90      9.81 o 
  -3   5   6      249.81      226.00      7.91 o 
  -2   5   6     1370.20     1271.55     48.87 o 
  -1   5   6     2708.08     2657.94     16.46 o 
   0   5   6      882.14      956.82      8.19 o 
   1   5   6     2663.44     2624.56     22.38 o 
   2   5   6     1384.73     1372.07     12.17 o 
   3   5   6      253.42      229.07      6.45 o 
   4   5   6       47.38       51.34      6.65 o 
   5   5   6      101.72      115.77      8.98 o 
   6   5   6      473.76      438.58      9.64 o 
   7   5   6       67.04       63.88     11.90 o 
   8   5   6      101.22      106.33     15.87 o 
   9   5   6       52.89       44.10     19.74 o 
  10   5   6       16.89       50.40     29.12 o 
 -10   6   6       28.66       35.37     33.99 o 
  -9   6   6        4.32       10.96     27.15 o 
  -8   6   6       16.94       22.07     16.66 o 
  -7   6   6      113.44      135.03     12.06 o 
  -6   6   6      129.19      144.92     10.65 o 
  -5   6   6        8.68        1.54      5.82 o 
  -4   6   6      410.51      409.05     15.47 o 
  -3   6   6      194.99      190.68      9.11 o 
  -2   6   6      476.34      467.30     11.91 o 
  -1   6   6      167.57      182.55      7.90 o 
   0   6   6      982.67     1027.26      8.78 o 
   1   6   6      170.91      187.62      6.11 o 
   2   6   6      478.80      473.87      8.35 o 
   3   6   6      199.87      189.35      5.50 o 
   4   6   6      397.91      371.49     16.57 o 
   5   6   6        7.84       11.72      6.58 o 
   6   6   6      136.56      161.76      9.67 o 
   7   6   6      111.25      137.48     12.20 o 
   8   6   6       18.13       14.67     16.35 o 
   9   6   6        4.07       14.19     21.34 o 
  10   6   6       28.26        4.58     14.70 o 
  -9   7   6       40.06       49.97     24.52 o 
  -8   7   6        4.32       19.97     18.99 o 
  -7   7   6       70.61       61.56     13.02 o 
  -6   7   6      148.89      147.71     11.25 o 
  -5   7   6      129.46      105.23     11.75 o 
  -4   7   6      358.48      318.08     16.79 o 
  -3   7   6        3.26        6.20      7.93 o 
  -2   7   6     1469.14     1495.78     18.44 o 
  -1   7   6      321.18      354.19      8.33 o 
   0   7   6     1391.98     1326.82     12.07 o 
   1   7   6      312.43      303.07     12.00 o 
   2   7   6     1476.29     1479.48     13.02 o 
   3   7   6        2.38        5.04      3.77 o 
   4   7   6      354.37      343.68      7.96 o 
   5   7   6      126.95      125.30      6.48 o 
   6   7   6      145.46      145.70     10.09 o 
   7   7   6       69.80       81.29     11.96 o 
   8   7   6        4.03        3.62      6.22 o 
   9   7   6       40.68       40.80     26.95 o 
  -9   8   6       31.40       48.83     25.97 o 
  -8   8   6      230.81      255.15     18.68 o 
  -7   8   6       73.83       75.57     17.06 o 
  -6   8   6       72.24       68.42     12.14 o 
  -5   8   6      795.93      756.17     19.54 o 
  -4   8   6      495.13      487.78     13.26 o 
  -3   8   6      473.12      487.71     13.91 o 
  -2   8   6      590.41      579.08     14.43 o 
  -1   8   6     1174.19     1203.97     13.50 o 
   0   8   6      502.05      514.42      9.61 o 
   1   8   6     1185.48     1138.94     20.38 o 
   2   8   6      598.74      593.07     13.11 o 
   3   8   6      470.92      428.38     17.49 o 
   4   8   6      516.78      540.25      9.72 o 
   5   8   6      780.58      779.68     10.66 o 
   6   8   6       63.92       63.17      9.80 o 
   7   8   6       78.20       82.95     13.57 o 
   8   8   6      233.46      269.87     19.64 o 
   9   8   6       33.03       42.15     28.77 o 
  -9   9   6       51.06       60.85     27.94 o 
  -8   9   6       29.82       34.19     20.09 o 
  -7   9   6       47.69       42.28     17.84 o 
  -6   9   6       10.91        1.99      4.97 o 
  -5   9   6        5.67       13.83      8.76 o 
  -4   9   6      408.76      367.82     10.64 o 
  -3   9   6      152.46      162.19     12.22 o 
  -2   9   6      141.36      140.87     11.55 o 
  -1   9   6     1025.88     1081.55     17.65 o 
   0   9   6     1039.93     1043.85     16.60 o 
   1   9   6     1022.61     1059.92     22.41 o 
   2   9   6      143.06      162.58      8.36 o 
   3   9   6      154.27      146.10      7.59 o 
   4   9   6      414.10      380.72     10.00 o 
   5   9   6        6.64       20.97      8.09 o 
   6   9   6       10.83       20.93     12.88 o 
   7   9   6       49.85       62.67     15.97 o 
   8   9   6       29.73       60.14     24.71 o 
   9   9   6       50.18       77.29     29.50 o 
  -9  10   6       17.02       32.24     25.28 o 
  -8  10   6       16.16       22.24     21.48 o 
  -7  10   6       45.12       48.41     19.23 o 
  -6  10   6      182.43      173.48     16.51 o 
  -5  10   6      219.13      216.16     16.17 o 
  -4  10   6      251.94      254.97     16.57 o 
  -3  10   6      378.26      380.27     15.66 o 
  -2  10   6       10.96       22.19     15.34 o 
  -1  10   6       86.30       81.79     12.74 o 
   0  10   6       55.62       55.19     10.31 o 
   1  10   6       85.33       86.93      8.32 o 
   2  10   6       12.36       26.07      8.33 o 
   3  10   6      374.27      309.22     18.29 o 
   4  10   6      254.31      251.28     11.20 o 
   5  10   6      220.32      207.28      9.06 o 
   6  10   6      179.84      160.51     15.41 o 
   7  10   6       45.17       54.69     17.20 o 
   8  10   6       16.77       35.42     23.69 o 
   9  10   6       17.67       21.26     23.96 o 
  -8  11   6        2.93       10.27     24.03 o 
  -7  11   6       35.10       44.30     21.61 o 
  -6  11   6       54.14       54.96     18.05 o 
  -5  11   6      180.19      166.73     19.20 o 
  -4  11   6       23.46       25.86     16.74 o 
  -3  11   6     1293.62     1307.46     27.70 o 
  -2  11   6      940.19      988.48     21.93 o 
  -1  11   6      254.21      242.21     13.99 o 
   0  11   6      320.15      292.12     13.06 o 
   1  11   6      249.17      250.00     10.95 o 
   2  11   6      919.08      938.68     12.71 o 
   3  11   6     1302.97     1199.42     31.26 o 
   4  11   6       21.09       28.61      9.03 o 
   5  11   6      181.43      166.89     13.26 o 
   6  11   6       52.47       64.99     17.11 o 
   7  11   6       34.06       41.85     23.63 o 
   8  11   6        3.05        0.90     20.48 o 
  -8  12   6       44.15       65.50     25.29 o 
  -7  12   6       16.47       18.87     16.90 o 
  -6  12   6       95.79      111.55     19.56 o 
  -5  12   6        5.86        5.89     17.54 o 
  -4  12   6       57.82       60.82     19.05 o 
  -3  12   6      174.66      152.04     16.64 o 
  -2  12   6      211.83      224.44     13.03 o 
  -1  12   6      257.98      246.10     15.59 o 
   0  12   6      557.64      556.11     16.24 o 
   1  12   6      256.39      257.43     13.76 o 
   2  12   6      215.34      229.72     12.21 o 
   3  12   6      177.01      170.21     12.88 o 
   4  12   6       64.63       74.58     13.52 o 
   5  12   6        5.41       16.35     15.74 o 
   6  12   6       96.67      116.52     18.60 o 
   7  12   6       16.02       44.04     25.23 o 
   8  12   6       44.32       57.44     27.13 o 
  -7  13   6       14.38       25.98     25.46 o 
  -6  13   6       44.80       53.11     21.72 o 
  -5  13   6       58.98       69.46     23.34 o 
  -4  13   6       96.44       93.96     20.68 o 
  -3  13   6      242.51      260.85     19.02 o 
  -2  13   6      483.30      511.63     24.96 o 
  -1  13   6       16.83       15.30     15.56 o 
   0  13   6       32.76       25.64     12.34 o 
   1  13   6       17.27       21.51     12.95 o 
   2  13   6      491.37      481.01     14.19 o 
   3  13   6      240.83      266.14     14.43 o 
   4  13   6       96.78       77.86     15.23 o 
   5  13   6       60.32       74.79     18.31 o 
   6  13   6       45.98       66.03     23.35 o 
   7  13   6       13.99        5.71     13.71 o 
  -7  14   6       29.56       38.19     26.27 o 
  -6  14   6       29.18       32.53     24.23 o 
  -5  14   6       94.57       93.58     25.84 o 
  -4  14   6       13.45       16.14     23.28 o 
  -3  14   6       44.67       49.95     20.13 o 
  -2  14   6      142.81      138.99     18.78 o 
  -1  14   6       19.64       19.93     18.28 o 
   0  14   6       62.31       52.52     14.01 o 
   1  14   6       18.41       35.29     14.34 o 
   2  14   6      142.59      138.58     12.74 o 
   3  14   6       44.36       42.12     15.41 o 
   4  14   6       13.35       26.10     16.71 o 
   5  14   6       98.35       96.76     20.08 o 
   6  14   6       29.22       40.53     26.70 o 
   7  14   6       28.70       42.98     31.17 o 
  -6  15   6       52.24       69.02     27.09 o 
  -5  15   6       31.50       43.27     28.97 o 
  -4  15   6       38.16       26.28     26.02 o 
  -3  15   6       15.21       27.83     22.70 o 
  -2  15   6       22.91       35.14     20.95 o 
  -1  15   6      496.78      494.34     18.75 o 
   0  15   6       75.58       96.08     15.96 o 
   1  15   6      492.91      477.59     17.36 o 
   2  15   6       24.42       31.74     16.95 o 
   3  15   6       13.42       29.60     19.20 o 
   4  15   6       36.58       36.40     22.42 o 
   5  15   6       33.50       57.14     22.53 o 
   6  15   6       53.49       50.46     29.01 o 
  -5  16   6       27.43       52.21     32.48 o 
  -4  16   6       35.66       53.55     28.52 o 
  -3  16   6        6.15       18.73     32.81 o 
  -2  16   6       28.01       20.96     24.61 o 
  -1  16   6       13.80       18.10     23.58 o 
   0  16   6       93.66       94.90     18.11 o 
   1  16   6       14.01       28.35     18.50 o 
   2  16   6       26.12       35.38     18.80 o 
   3  16   6        5.44       19.67     20.24 o 
   4  16   6       33.74       66.62     24.94 o 
   5  16   6       28.36       38.02     29.22 o 
  -5  17   6        1.52       24.92     34.33 o 
  -4  17   6        3.19        6.72     14.52 o 
  -3  17   6        1.79       20.69     29.91 o 
  -2  17   6       26.50       44.89     27.53 o 
  -1  17   6        2.22       11.45     15.16 o 
   0  17   6        0.76        3.19     16.47 o 
   1  17   6        2.21       20.41     16.72 o 
   2  17   6       26.98       27.11     12.97 o 
   3  17   6        1.74       14.85     22.76 o 
   4  17   6        3.39       10.32     19.81 o 
   5  17   6        1.52       19.86     32.52 o 
  -3  18   6       13.50       32.08     33.90 o 
  -2  18   6        0.03        5.01     29.41 o 
  -1  18   6       23.05       29.49     30.29 o 
   0  18   6       33.68       42.03     29.53 o 
   1  18   6       23.27       24.59     23.50 o 
   2  18   6        0.04       21.51     24.79 o 
   3  18   6       13.20       33.35     27.09 o 
  -1  19   6       48.34       61.13     29.99 o 
   0  19   6       27.51       50.93     34.31 o 
   1  19   6       47.33       57.39     29.38 o 
   1   0   7     9807.78     9861.76     52.16 o 
   2   0   7     2626.44     2911.31     14.38 o 
   3   0   7     4741.77     5120.38     31.98 o 
   4   0   7       70.10       81.56      4.38 o 
   5   0   7      214.17      174.21      6.80 o 
   6   0   7      197.52      187.16      7.92 o 
   7   0   7      360.77      352.20     12.77 o 
   8   0   7       63.80       65.64     11.98 o 
   9   0   7       18.26       22.09     16.23 o 
  10   0   7       11.62       22.95     24.64 o 
 -10   1   7        8.54        6.15     24.20 o 
  -9   1   7       16.62       24.81     18.01 o 
  -8   1   7        5.44        6.75     10.82 o 
  -7   1   7       81.90       91.02     11.01 o 
  -6   1   7      758.13      774.07     16.31 o 
  -5   1   7      189.54      180.34      6.35 o 
  -4   1   7     1603.05     1674.71     14.23 o 
  -3   1   7     3275.51     3462.35     24.05 o 
  -2   1   7      484.11      461.11      6.42 o 
  -1   1   7     2124.07     1942.54     14.56 o 
   0   1   7       53.60       71.40      9.26 o 
   1   1   7     2131.31     1973.90     11.85 o 
   2   1   7      460.07      450.22      8.40 o 
   3   1   7     3268.27     3371.48     41.10 o 
   4   1   7     1622.41     1658.58     13.01 o 
   5   1   7      177.91      161.64      5.56 o 
   6   1   7      756.22      733.25     10.90 o 
   7   1   7       85.36       91.22     11.35 o 
   8   1   7        5.40        8.78      5.59 o 
   9   1   7       18.55       33.92     17.05 o 
  10   1   7        9.04       20.61     28.92 o 
 -10   2   7        5.02       17.05     24.71 o 
  -9   2   7        2.22       16.52     19.55 o 
  -8   2   7       69.61       72.45     14.68 o 
  -7   2   7      106.26      108.18     12.98 o 
  -6   2   7       37.79       30.84     12.29 o 
  -5   2   7      107.98      116.68      7.11 o 
  -4   2   7      619.31      618.45      8.44 o 
  -3   2   7       37.69       31.99      3.96 o 
  -2   2   7     3029.21     3186.62     15.96 o 
  -1   2   7      329.41      316.16      6.39 o 
   0   2   7     5973.25     5871.69     43.49 o 
   1   2   7      325.91      320.42      6.32 o 
   2   2   7     3031.84     3184.83     44.27 o 
   3   2   7       39.71       37.12      6.49 o 
   4   2   7      610.87      603.32      9.21 o 
   5   2   7      104.76      120.61      6.45 o 
   6   2   7       37.76       31.14      6.85 o 
   7   2   7      109.79      127.06     11.50 o 
   8   2   7       68.33       77.02     12.89 o 
   9   2   7        2.62       13.39     14.64 o 
  10   2   7        4.25       33.88     26.61 o 
 -10   3   7        2.32        4.24     17.32 o 
  -9   3   7       18.89       15.13     13.43 o 
  -8   3   7      188.74      175.63     16.91 o 
  -7   3   7       79.78       67.59     10.04 o 
  -6   3   7      226.23      241.28      8.85 o 
  -5   3   7     1138.60     1147.31     13.46 o 
  -4   3   7     1807.15     1740.42     15.44 o 
  -3   3   7       98.41      102.46      6.21 o 
  -2   3   7     3615.44     3630.41     40.72 o 
  -1   3   7     2002.11     1932.28     13.06 o 
   0   3   7      100.98       93.92      4.28 o 
   1   3   7     1993.22     1883.64     13.70 o 
   2   3   7     3603.16     3661.22     15.18 o 
   3   3   7      101.13       99.80      6.76 o 
   4   3   7     1824.79     1817.04     20.24 o 
   5   3   7     1135.31     1160.42     11.97 o 
   6   3   7      223.50      230.96      7.25 o 
   7   3   7       82.54       65.94     10.20 o 
   8   3   7      184.42      183.14     14.22 o 
   9   3   7       19.27       27.08     15.97 o 
  10   3   7        2.00       23.88     26.90 o 
 -10   4   7       23.35       26.00     32.05 o 
  -9   4   7       32.01       50.78     23.03 o 
  -8   4   7       21.22       14.21     17.64 o 
  -7   4   7       22.26       38.90     11.87 o 
  -6   4   7      830.63      776.91     34.13 o 
  -5   4   7       38.69       55.77     10.73 o 
  -4   4   7       25.08       31.66      4.16 o 
  -3   4   7     2740.96     2744.10     32.64 o 
  -2   4   7     1600.64     1581.70     12.96 o 
  -1   4   7      362.79      346.64      6.08 o 
   0   4   7      286.23      260.83      5.23 o 
   1   4   7      332.10      321.54      5.60 o 
   2   4   7     1588.68     1600.02     10.89 o 
   3   4   7     2712.45     2780.70     19.78 o 
   4   4   7       27.28       40.11      8.85 o 
   5   4   7       36.13       52.25     10.28 o 
   6   4   7      828.29      736.48     39.60 o 
   7   4   7       21.21       27.90     11.41 o 
   8   4   7       20.15       19.65     15.89 o 
   9   4   7       31.77       52.40     19.60 o 
  10   4   7       23.90       33.39     24.37 o 
 -10   5   7        9.90       22.55     29.75 o 
  -9   5   7       38.16       53.67     20.79 o 
  -8   5   7       78.60       96.99     16.39 o 
  -7   5   7      276.40      269.64     13.07 o 
  -6   5   7      436.24      412.83     12.75 o 
  -5   5   7      612.31      596.70     13.63 o 
  -4   5   7       85.36       87.68      6.54 o 
  -3   5   7      516.61      511.89     10.29 o 
  -2   5   7     2893.03     2983.33     42.34 o 
  -1   5   7     1024.04      973.19     10.05 o 
   0   5   7       31.83       49.51      4.80 o 
   1   5   7     1046.18      987.89     10.86 o 
   2   5   7     2895.56     2996.46     24.06 o 
   3   5   7      501.03      494.34      8.88 o 
   4   5   7       88.30      108.14      9.12 o 
   5   5   7      628.75      605.80     16.49 o 
   6   5   7      430.00      419.95     10.60 o 
   7   5   7      272.32      262.44     13.88 o 
   8   5   7       77.38       80.79     16.61 o 
   9   5   7       38.54       43.20     21.21 o 
  10   5   7       10.46       31.81     29.17 o 
  -9   6   7        8.61       14.16     14.71 o 
  -8   6   7      142.79      147.98     18.87 o 
  -7   6   7       26.83        7.97      4.54 o 
  -6   6   7      573.74      570.98     15.44 o 
  -5   6   7      140.78      136.83     12.07 o 
  -4   6   7      474.34      511.49     11.21 o 
  -3   6   7      128.32      139.34      8.59 o 
  -2   6   7      124.19      132.18      6.05 o 
  -1   6   7      156.36      148.84      6.73 o 
   0   6   7      274.97      243.77      7.26 o 
   1   6   7      154.08      147.12      6.12 o 
   2   6   7      132.24      143.10      6.64 o 
   3   6   7      132.31      134.26      7.31 o 
   4   6   7      469.52      474.82     10.85 o 
   5   6   7      139.89      141.68      6.87 o 
   6   6   7      567.23      558.45     16.57 o 
   7   6   7       27.74       34.90     14.72 o 
   8   6   7      143.59      153.94     17.20 o 
   9   6   7        8.66       34.33     21.44 o 
  -9   7   7        8.06       31.30     25.06 o 
  -8   7   7       35.81       33.88     19.67 o 
  -7   7   7      104.56       88.40     13.69 o 
  -6   7   7      153.41      150.61     15.73 o 
  -5   7   7       58.87       51.16     11.49 o 
  -4   7   7      259.31      268.85     15.97 o 
  -3   7   7      157.79      133.61     11.61 o 
  -2   7   7      419.10      409.64     12.41 o 
  -1   7   7      466.55      446.41      9.03 o 
   0   7   7     3261.00     3305.73     18.01 o 
   1   7   7      476.52      476.63      8.79 o 
   2   7   7      432.44      414.51      8.86 o 
   3   7   7      148.86      150.39      7.22 o 
   4   7   7      244.31      215.27     13.72 o 
   5   7   7       55.53       49.60     10.16 o 
   6   7   7      146.03      138.08     13.67 o 
   7   7   7      105.12      101.73     15.02 o 
   8   7   7       37.23        7.00      9.30 o 
   9   7   7        7.94        8.21      7.38 o 
  -9   8   7        9.01       50.76     26.85 o 
  -8   8   7       39.84       56.14     21.38 o 
  -7   8   7        3.49        3.58      4.00 o 
  -6   8   7       38.94       42.20     12.61 o 
  -5   8   7      267.78      277.56     14.72 o 
  -4   8   7      324.40      310.19     11.84 o 
  -3   8   7        9.27        9.40     10.10 o 
  -2   8   7       71.63       52.94     10.33 o 
  -1   8   7      139.93      139.10      8.41 o 
   0   8   7       44.90       41.99      7.20 o 
   1   8   7      131.47      121.21      8.41 o 
   2   8   7       68.58       57.49      6.07 o 
   3   8   7        8.99       21.23      7.46 o 
   4   8   7      333.08      343.37     12.41 o 
   5   8   7      266.88      275.75      8.18 o 
   6   8   7       38.45       52.95     12.16 o 
   7   8   7        3.66        2.14      6.23 o 
   8   8   7       38.78       42.67     20.24 o 
   9   8   7        8.79       21.97     31.48 o 
  -9   9   7      108.66      136.83     28.25 o 
  -8   9   7       81.50      121.59     22.63 o 
  -7   9   7      114.72      106.39     18.75 o 
  -6   9   7      118.88      100.47     13.56 o 
  -5   9   7      502.69      492.92     15.60 o 
  -4   9   7       63.52       50.96      7.06 o 
  -3   9   7      260.62      271.93     13.56 o 
  -2   9   7      518.07      497.83     15.16 o 
  -1   9   7       41.79       41.07      9.12 o 
   0   9   7      488.96      470.19     10.36 o 
   1   9   7       45.84       44.67      5.92 o 
   2   9   7      508.92      486.87     10.61 o 
   3   9   7      263.55      280.07     13.10 o 
   4   9   7       58.37       58.88      6.40 o 
   5   9   7      517.29      517.12     17.55 o 
   6   9   7      125.16       99.09     15.62 o 
   7   9   7      113.14      129.63     18.56 o 
   8   9   7       79.73       88.93     22.13 o 
   9   9   7      108.88      115.05     31.51 o 
  -8  10   7       12.54       36.91     22.78 o 
  -7  10   7       83.56      102.85     19.88 o 
  -6  10   7       47.10       48.27     17.11 o 
  -5  10   7      239.03      229.66     16.70 o 
  -4  10   7      415.93      382.35     14.40 o 
  -3  10   7     1061.19     1107.00     20.69 o 
  -2  10   7        1.80        7.79     13.22 o 
  -1  10   7      177.85      180.67     11.25 o 
   0  10   7      310.01      321.47     10.52 o 
   1  10   7      181.45      170.37      8.11 o 
   2  10   7        2.40       12.50      9.90 o 
   3  10   7     1072.75     1115.42     17.19 o 
   4  10   7      407.62      391.01     14.49 o 
   5  10   7      238.80      220.31     10.63 o 
   6  10   7       48.98       67.24     16.09 o 
   7  10   7       84.24      106.86     17.77 o 
   8  10   7       11.98       35.53     27.26 o 
  -8  11   7       23.28       23.99     26.11 o 
  -7  11   7       70.40       68.00     21.63 o 
  -6  11   7      162.69      167.29     18.62 o 
  -5  11   7       67.65       68.85     17.49 o 
  -4  11   7        7.25        6.64     12.65 o 
  -3  11   7      644.51      678.34     18.88 o 
  -2  11   7      273.88      321.63     23.44 o 
  -1  11   7      454.04      489.58     15.60 o 
   0  11   7       41.68       20.06     10.93 o 
   1  11   7      460.49      450.71     14.68 o 
   2  11   7      269.99      308.19     14.12 o 
   3  11   7      665.79      682.19     15.16 o 
   4  11   7        6.66       19.32     12.34 o 
   5  11   7       65.53       68.44     13.44 o 
   6  11   7      164.06      169.02     18.04 o 
   7  11   7       68.85       66.54     21.03 o 
   8  11   7       24.00       36.01     30.13 o 
  -8  12   7       29.80       23.41     26.84 o 
  -7  12   7       56.06       40.81     23.88 o 
  -6  12   7       58.42       54.10     20.13 o 
  -5  12   7      152.91      174.43     21.83 o 
  -4  12   7       94.52      104.03     15.60 o 
  -3  12   7      137.47      141.76     15.42 o 
  -2  12   7      103.16      115.67     13.82 o 
  -1  12   7        5.92        9.80     11.97 o 
   0  12   7        8.49        8.88     10.92 o 
   1  12   7        5.59       13.81      9.97 o 
   2  12   7      103.79      104.09     10.42 o 
   3  12   7      135.21      134.49     12.96 o 
   4  12   7       92.09       88.21     14.21 o 
   5  12   7      148.69      146.86     15.00 o 
   6  12   7       60.07       65.89     19.76 o 
   7  12   7       58.20       85.56     26.46 o 
   8  12   7       29.97       24.73     32.92 o 
  -7  13   7       17.88       22.46     29.17 o 
  -6  13   7       23.27       37.98     22.45 o 
  -5  13   7       19.16       22.48     24.36 o 
  -4  13   7      344.62      319.05     21.70 o 
  -3  13   7        1.32        2.10      5.59 o 
  -2  13   7       75.44      111.80     15.07 o 
  -1  13   7      334.21      347.30     13.86 o 
   0  13   7       65.71       59.42     12.54 o 
   1  13   7      335.77      332.68     12.62 o 
   2  13   7       75.98      100.57     11.48 o 
   3  13   7        1.73        8.48      6.33 o 
   4  13   7      348.25      344.80     15.85 o 
   5  13   7       20.42       48.42     18.75 o 
   6  13   7       22.01       52.23     21.55 o 
   7  13   7       17.75       31.07     28.69 o 
  -7  14   7       34.26       32.14     26.86 o 
  -6  14   7       31.67       56.71     24.87 o 
  -5  14   7       17.23       47.16     26.76 o 
  -4  14   7       35.81       25.45     23.89 o 
  -3  14   7       13.98        4.71      5.87 o 
  -2  14   7       28.79       22.75     14.80 o 
  -1  14   7      116.20      109.45     14.29 o 
   0  14   7       46.94       36.15     14.31 o 
   1  14   7      115.16       90.28     12.95 o 
   2  14   7       28.32       36.34     15.38 o 
   3  14   7       13.10       12.19     11.06 o 
   4  14   7       35.07       43.20     17.65 o 
   5  14   7       18.12       25.81     20.70 o 
   6  14   7       30.43       73.28     26.86 o 
   7  14   7       33.17       66.92     31.61 o 
  -6  15   7      129.96      138.28     27.78 o 
  -5  15   7       44.72       54.94     29.63 o 
  -4  15   7        3.28       11.44     27.07 o 
  -3  15   7      111.92      132.18     20.52 o 
  -2  15   7        8.81       17.36     19.09 o 
  -1  15   7       26.27       33.59     16.04 o 
   0  15   7       57.63       60.38     15.77 o 
   1  15   7       28.13       29.34     14.88 o 
   2  15   7        9.33        8.75      8.98 o 
   3  15   7      110.38      140.77     18.33 o 
   4  15   7        2.70       14.86     23.10 o 
   5  15   7       46.96       61.21     23.30 o 
   6  15   7      128.05      160.92     30.93 o 
  -5  16   7        7.89       22.72     38.31 o 
  -4  16   7        8.77       35.50     29.96 o 
  -3  16   7       88.96      117.64     22.84 o 
  -2  16   7       51.42       74.43     20.96 o 
  -1  16   7       37.62       25.74     20.91 o 
   0  16   7      101.70      119.22     18.26 o 
   1  16   7       37.52       21.14     15.01 o 
   2  16   7       51.88       69.58     19.71 o 
   3  16   7       91.45      121.45     20.48 o 
   4  16   7        8.30        7.15      8.96 o 
   5  16   7        8.27       16.83     30.22 o 
  -4  17   7       21.28       37.17     33.52 o 
  -3  17   7       30.01       36.19     30.22 o 
  -2  17   7       36.19       63.33     24.57 o 
  -1  17   7       12.27       17.81     23.26 o 
   0  17   7        4.66       17.90     25.90 o 
   1  17   7       11.56       25.32     21.31 o 
   2  17   7       37.45       70.27     22.31 o 
   3  17   7       30.36       37.32     23.05 o 
   4  17   7       20.53       52.53     29.56 o 
  -3  18   7       19.84       29.68     35.09 o 
  -2  18   7       25.37       31.53     27.44 o 
  -1  18   7      108.28       97.66     26.36 o 
   0  18   7        0.36        2.17     18.54 o 
   1  18   7      105.32      113.00     27.56 o 
   2  18   7       25.45        5.16     12.27 o 
   3  18   7       19.76       11.69     30.96 o 
  -1  19   7       72.71      100.91     35.28 o 
   0  19   7       15.73       38.84     34.90 o 
   1  19   7       72.97      101.78     35.13 o 
   0   0   8        3.27       11.66      9.61 o 
   1   0   8      596.08      535.14      8.44 o 
   2   0   8     2672.48     2699.91     14.75 o 
   3   0   8     3099.69     3420.68     25.46 o 
   4   0   8       63.77       83.60      6.26 o 
   5   0   8       80.39       84.85      6.94 o 
   6   0   8      146.03      159.15     11.40 o 
   7   0   8       77.64       84.46     11.66 o 
   8   0   8       26.85       37.40     12.68 o 
   9   0   8       46.27       50.31     17.85 o 
  10   0   8        4.69       38.37     28.48 o 
 -10   1   8       18.10       20.23     28.98 o 
  -9   1   8        4.11       16.58     19.96 o 
  -8   1   8        1.88       23.43     14.83 o 
  -7   1   8      189.71      172.86     13.34 o 
  -6   1   8      295.24      271.90     16.21 o 
  -5   1   8      156.13      123.46      7.15 o 
  -4   1   8      569.67      558.50     14.09 o 
  -3   1   8      864.08      888.66     12.62 o 
  -2   1   8      524.59      550.49      7.26 o 
  -1   1   8      476.06      421.60      7.21 o 
   0   1   8      971.17     1034.94     16.53 o 
   1   1   8      472.30      434.31     10.47 o 
   2   1   8      532.68      573.26      9.76 o 
   3   1   8      880.02      886.15     14.30 o 
   4   1   8      574.97      595.32      9.35 o 
   5   1   8      157.64      123.28      6.20 o 
   6   1   8      285.65      281.03     10.45 o 
   7   1   8      182.87      159.78     11.91 o 
   8   1   8        2.00        8.37      8.14 o 
   9   1   8        4.77       13.52     13.41 o 
  10   1   8       17.84       46.43     28.09 o 
 -10   2   8       13.39       27.50     27.72 o 
  -9   2   8        6.71        9.50      7.79 o 
  -8   2   8       77.60       72.37     20.07 o 
  -7   2   8       27.71       35.81     13.19 o 
  -6   2   8     1064.65      910.16     83.37 o 
  -5   2   8      623.39      650.17     11.05 o 
  -4   2   8     1499.70     1493.48     13.26 o 
  -3   2   8       84.45       68.31      4.62 o 
  -2   2   8     1597.14     1624.10     10.45 o 
  -1   2   8     1403.24     1455.76     13.16 o 
   0   2   8      104.03      109.49      6.12 o 
   1   2   8     1368.89     1393.17     12.29 o 
   2   2   8     1627.88     1593.91     31.36 o 
   3   2   8       89.31       75.60      9.87 o 
   4   2   8     1465.65     1364.78     35.64 o 
   5   2   8      634.59      654.42      9.21 o 
   6   2   8     1072.15     1134.44     14.35 o 
   7   2   8       28.70       10.62      5.97 o 
   8   2   8       81.22       64.32     13.51 o 
   9   2   8        7.17       21.17     16.67 o 
  10   2   8       12.45       36.59     28.02 o 
 -10   3   8       18.97       12.27     20.63 o 
  -9   3   8       76.86      108.44     19.92 o 
  -8   3   8       13.48       25.03     20.56 o 
  -7   3   8      271.72      261.33     17.32 o 
  -6   3   8      568.19      561.39     12.22 o 
  -5   3   8      164.12      171.67      8.12 o 
  -4   3   8       48.10       40.88      3.73 o 
  -3   3   8       79.68       89.98      4.57 o 
  -2   3   8     4671.87     4808.55     51.71 o 
  -1   3   8      295.88      294.67      8.16 o 
   0   3   8      852.03      868.41     12.03 o 
   1   3   8      292.29      297.66      6.55 o 
   2   3   8     4777.70     5050.82     24.05 o 
   3   3   8       73.22       82.83      6.67 o 
   4   3   8       41.86       33.22      7.64 o 
   5   3   8      159.24      173.75      8.56 o 
   6   3   8      566.39      558.60     14.22 o 
   7   3   8      279.84      285.50     13.09 o 
   8   3   8       14.22       32.34     15.32 o 
   9   3   8       74.73      105.02     18.48 o 
  10   3   8       18.58       31.74     23.50 o 
 -10   4   8        5.76        2.37      4.87 o 
  -9   4   8        5.32       14.61     11.79 o 
  -8   4   8       25.94       41.26     18.00 o 
  -7   4   8      247.83      238.98     12.56 o 
  -6   4   8      112.36      105.93     11.29 o 
  -5   4   8      888.95      938.71     17.37 o 
  -4   4   8      190.35      179.62      6.41 o 
  -3   4   8     1013.27     1011.50     18.46 o 
  -2   4   8     1114.39     1147.79     11.17 o 
  -1   4   8       43.46       49.71      4.50 o 
   0   4   8      895.90      893.81      8.64 o 
   1   4   8       43.18       41.81      4.15 o 
   2   4   8     1114.26     1158.78      9.90 o 
   3   4   8     1004.04     1084.80     12.08 o 
   4   4   8      193.13      194.69     10.73 o 
   5   4   8      891.05      918.73     16.75 o 
   6   4   8      108.73      110.12     12.00 o 
   7   4   8      254.05      248.92     11.92 o 
   8   4   8       25.90       45.01     16.69 o 
   9   4   8        5.56       31.10     20.42 o 
  10   4   8        5.71        8.72     29.70 o 
  -9   5   8        7.44        4.31      5.70 o 
  -8   5   8       37.06       42.13     16.90 o 
  -7   5   8      140.15      134.49     13.26 o 
  -6   5   8      189.37      171.99     11.31 o 
  -5   5   8      643.95      649.30     13.84 o 
  -4   5   8      829.01      806.42     11.98 o 
  -3   5   8     2872.04     2974.31     21.03 o 
  -2   5   8      312.46      316.38      9.22 o 
  -1   5   8       63.90       71.53      6.55 o 
   0   5   8      769.10      676.64     11.27 o 
   1   5   8       50.79       50.22      4.92 o 
   2   5   8      308.97      311.95      6.40 o 
   3   5   8     2870.69     3017.16     16.80 o 
   4   5   8      818.50      798.81     13.10 o 
   5   5   8      651.66      640.07     16.91 o 
   6   5   8      200.25      193.54     13.59 o 
   7   5   8      140.42      130.82     13.87 o 
   8   5   8       35.79       31.31     17.40 o 
   9   5   8        6.87       24.10     23.35 o 
  -9   6   8        6.88        6.49      8.22 o 
  -8   6   8       50.69       71.61     19.85 o 
  -7   6   8      467.05      464.62     19.72 o 
  -6   6   8       55.76       64.00     12.51 o 
  -5   6   8      305.86      287.41     13.34 o 
  -4   6   8       60.22       60.15      8.10 o 
  -3   6   8      382.87      380.36     10.75 o 
  -2   6   8     2961.64     2942.27     37.74 o 
  -1   6   8      290.09      296.69      7.74 o 
   0   6   8       14.45       14.89      5.25 o 
   1   6   8      302.84      302.04      7.77 o 
   2   6   8     2922.87     2968.60     14.32 o 
   3   6   8      376.11      374.61      9.41 o 
   4   6   8       68.39       68.06      7.51 o 
   5   6   8      308.64      310.18     11.04 o 
   6   6   8       60.73       56.34     12.59 o 
   7   6   8      471.51      463.85     16.43 o 
   8   6   8       51.56       67.93     18.21 o 
   9   6   8        7.99       13.80     21.28 o 
  -9   7   8       26.69       34.45     25.16 o 
  -8   7   8        6.66       27.33     20.44 o 
  -7   7   8      199.56      233.41     14.31 o 
  -6   7   8       18.04       14.77     13.55 o 
  -5   7   8      275.69      246.17     13.97 o 
  -4   7   8      304.20      319.64     11.29 o 
  -3   7   8      352.52      348.37     11.43 o 
  -2   7   8      153.81      150.50      7.72 o 
  -1   7   8      630.94      669.45     10.56 o 
   0   7   8      637.58      629.54      8.99 o 
   1   7   8      621.88      654.16     11.35 o 
   2   7   8      146.80      137.26      6.07 o 
   3   7   8      366.06      371.75      9.79 o 
   4   7   8      297.43      299.53      8.62 o 
   5   7   8      281.22      249.92     11.64 o 
   6   7   8       19.48       22.23     11.24 o 
   7   7   8      197.93      238.76     15.85 o 
   8   7   8        7.43        2.59      7.03 o 
   9   7   8       26.71       32.77     25.33 o 
  -9   8   8       23.46       35.78     27.91 o 
  -8   8   8        4.86        3.28      5.34 o 
  -7   8   8       35.35       13.50      7.25 o 
  -6   8   8        0.09        2.08      5.54 o 
  -5   8   8      287.93      289.67     14.92 o 
  -4   8   8      513.97      515.86     15.62 o 
  -3   8   8       91.24       78.37      5.57 o 
  -2   8   8       83.72       73.24      8.85 o 
  -1   8   8      444.99      465.91     10.31 o 
   0   8   8       77.94       64.62      7.39 o 
   1   8   8      442.26      458.88     11.12 o 
   2   8   8       86.76       79.85      6.88 o 
   3   8   8       93.22      101.61      9.60 o 
   4   8   8      507.80      444.67     17.64 o 
   5   8   8      291.11      281.61     15.07 o 
   6   8   8        0.15        5.59     14.47 o 
   7   8   8       34.70       55.35     19.31 o 
   8   8   8        4.44       12.93     21.28 o 
   9   8   8       22.99        3.14     18.77 o 
  -9   9   8        5.54       26.00     29.68 o 
  -8   9   8       11.92       21.79     23.30 o 
  -7   9   8       81.59       79.89     19.74 o 
  -6   9   8       37.38       44.28     14.20 o 
  -5   9   8      216.57      206.23     14.65 o 
  -4   9   8      102.75       92.52     10.94 o 
  -3   9   8     2051.70     1993.54     18.87 o 
  -2   9   8      560.82      631.53     16.52 o 
  -1   9   8      534.26      531.85     12.11 o 
   0   9   8      734.55      701.32     11.73 o 
   1   9   8      557.93      543.73     13.32 o 
   2   9   8      553.68      575.48     10.21 o 
   3   9   8     2017.34     1979.18     26.20 o 
   4   9   8      106.18       98.26     12.19 o 
   5   9   8      213.06      190.82     10.98 o 
   6   9   8       39.52       69.53     18.34 o 
   7   9   8       84.31       74.85     18.96 o 
   8   9   8       11.58        5.40     25.73 o 
   9   9   8        5.23       28.21     36.79 o 
  -8  10   8       11.75        8.71     13.51 o 
  -7  10   8       63.79       79.48     21.14 o 
  -6  10   8       80.35       71.35     17.90 o 
  -5  10   8       83.47       94.25     14.33 o 
  -4  10   8      274.70      254.88     13.80 o 
  -3  10   8     1275.49     1331.47     28.20 o 
  -2  10   8      106.22       89.79     12.69 o 
  -1  10   8      139.92      170.83     16.14 o 
   0  10   8     1041.47     1069.26     16.40 o 
   1  10   8      143.12      122.99      8.92 o 
   2  10   8      106.56      100.05     12.12 o 
   3  10   8     1279.29     1290.58     32.68 o 
   4  10   8      267.80      242.61     10.76 o 
   5  10   8       81.89       88.33     12.06 o 
   6  10   8       81.51       63.38     19.06 o 
   7  10   8       62.04       55.53     20.68 o 
   8  10   8       11.46        2.85      9.76 o 
  -8  11   8       26.74       37.25     27.46 o 
  -7  11   8       29.75       43.93     22.65 o 
  -6  11   8        8.81       12.48     17.32 o 
  -5  11   8      380.89      325.91     18.56 o 
  -4  11   8      179.58      172.76     13.15 o 
  -3  11   8      158.00      160.57     13.43 o 
  -2  11   8      146.15      145.38     13.36 o 
  -1  11   8      438.79      457.72     14.12 o 
   0  11   8       11.95       16.99     13.12 o 
   1  11   8      428.25      431.27     15.10 o 
   2  11   8      143.22      141.39     11.71 o 
   3  11   8      154.12      153.88     11.56 o 
   4  11   8      183.18      200.78     12.08 o 
   5  11   8      381.83      329.12     14.61 o 
   6  11   8        7.96        8.14      7.31 o 
   7  11   8       29.74       54.29     25.13 o 
   8  11   8       27.25       31.36     30.20 o 
  -8  12   8        5.60        8.05     22.00 o 
  -7  12   8        8.68       17.96     25.13 o 
  -6  12   8       49.52       52.37     20.93 o 
  -5  12   8        2.55       16.60     20.51 o 
  -4  12   8      175.53      186.31     16.48 o 
  -3  12   8       92.81       65.61     15.22 o 
  -2  12   8      259.39      289.59     16.82 o 
  -1  12   8       11.88       25.69     13.10 o 
   0  12   8       75.45       82.53     13.04 o 
   1  12   8       11.84        6.67      9.17 o 
   2  12   8      263.03      256.14     11.99 o 
   3  12   8       92.74       81.09     13.75 o 
   4  12   8      174.04      165.69     13.31 o 
   5  12   8        2.59       19.98     23.33 o 
   6  12   8       48.77       42.19     23.59 o 
   7  12   8        8.72        6.45     19.35 o 
   8  12   8        5.39        4.17     14.56 o 
  -7  13   8       78.86       95.57     27.35 o 
  -6  13   8      158.54      198.86     23.06 o 
  -5  13   8        7.81        9.86     19.83 o 
  -4  13   8      139.00      131.82     18.55 o 
  -3  13   8       71.37       65.51     16.50 o 
  -2  13   8      122.66       96.06     16.05 o 
  -1  13   8      219.47      194.80     13.67 o 
   0  13   8       10.32        4.86      3.36 o 
   1  13   8      211.33      203.41     13.24 o 
   2  13   8      116.02       83.92     15.76 o 
   3  13   8       65.97       60.38     15.07 o 
   4  13   8      136.91      143.26     16.14 o 
   5  13   8        8.42       22.09     19.47 o 
   6  13   8      160.32      201.08     25.28 o 
   7  13   8       78.94       87.37     36.26 o 
  -6  14   8       94.62      110.01     25.44 o 
  -5  14   8      212.70      242.99     27.56 o 
  -4  14   8      116.95      117.45     24.36 o 
  -3  14   8       19.58       43.77     19.07 o 
  -2  14   8       20.47       21.73     17.32 o 
  -1  14   8       41.40       51.14     14.91 o 
   0  14   8       14.42        8.82      5.82 o 
   1  14   8       41.56       40.97     14.59 o 
   2  14   8       20.09       22.51     18.08 o 
   3  14   8       21.50       28.44     16.87 o 
   4  14   8      117.72      125.90     18.42 o 
   5  14   8      212.28      275.11     21.64 o 
   6  14   8       96.23       87.12     33.55 o 
  -6  15   8       99.42      125.23     31.38 o 
  -5  15   8       22.28       35.65     30.13 o 
  -4  15   8       15.82       24.87     27.63 o 
  -3  15   8        9.68        4.16     22.61 o 
  -2  15   8        2.37        2.81      4.82 o 
  -1  15   8        5.58        3.99      5.37 o 
   0  15   8        9.41       20.42     16.42 o 
   1  15   8        5.99        9.23     19.10 o 
   2  15   8        2.34        5.28     19.58 o 
   3  15   8        9.54       23.33     16.07 o 
   4  15   8       16.33       34.90     24.06 o 
   5  15   8       22.21       37.02     27.88 o 
   6  15   8       99.54       91.22     36.33 o 
  -5  16   8       92.59       99.94     34.60 o 
  -4  16   8        4.12       10.32     30.67 o 
  -3  16   8       22.23       34.57     23.36 o 
  -2  16   8        0.80       17.86     22.14 o 
  -1  16   8       18.44       23.20     21.34 o 
   0  16   8       33.09       47.49     18.85 o 
   1  16   8       18.98        9.07      8.38 o 
   2  16   8        0.92       12.90     24.38 o 
   3  16   8       21.72       27.81     21.73 o 
   4  16   8        3.98       28.43     26.83 o 
   5  16   8       92.34      115.19     30.54 o 
  -4  17   8       22.00       30.56     34.47 o 
  -3  17   8       23.63       56.93     26.61 o 
  -2  17   8       75.99       79.70     25.01 o 
  -1  17   8       56.20       68.41     23.75 o 
   0  17   8       26.01       45.59     28.00 o 
   1  17   8       54.37       53.15     24.88 o 
   2  17   8       77.94       68.20     25.71 o 
   3  17   8       24.55       29.28     26.14 o 
   4  17   8       23.92       12.63     26.47 o 
  -3  18   8        1.77       11.30     44.77 o 
  -2  18   8        6.66       15.25     30.86 o 
  -1  18   8        0.60       13.91     23.84 o 
   0  18   8       40.10       61.76     31.55 o 
   1  18   8        0.50        1.04      9.30 o 
   2  18   8        7.15        5.37     19.02 o 
   3  18   8        2.02        9.49     22.51 o 
   1   0   9      369.15      341.00      8.40 o 
   2   0   9     1854.66     1894.00     14.39 o 
   3   0   9     3892.92     3873.51     26.48 o 
   4   0   9      279.01      292.28      8.92 o 
   5   0   9      889.59      887.19     25.07 o 
   6   0   9     1090.45     1124.91     16.32 o 
   7   0   9       81.38       80.94     12.40 o 
   8   0   9        1.93       12.01     15.08 o 
   9   0   9        0.19       12.46      9.23 o 
  10   0   9        0.16        8.34     32.92 o 
 -10   1   9       22.75       24.87     32.23 o 
  -9   1   9      101.57      110.89     19.69 o 
  -8   1   9       25.83       29.38     16.41 o 
  -7   1   9      178.88      172.15     15.22 o 
  -6   1   9      126.10      108.87      9.00 o 
  -5   1   9      390.12      366.88      9.73 o 
  -4   1   9      427.01      402.72     10.01 o 
  -3   1   9     1259.12     1321.92     14.48 o 
  -2   1   9     2137.95     2375.36     14.99 o 
  -1   1   9      304.32      291.62     11.88 o 
   0   1   9        0.77        2.92      5.79 o 
   1   1   9      301.79      306.75      7.38 o 
   2   1   9     2145.26     2365.37     19.02 o 
   3   1   9     1256.66     1310.72     17.56 o 
   4   1   9      425.00      393.84      8.51 o 
   5   1   9      405.56      399.43      9.12 o 
   6   1   9      127.71      149.49     11.34 o 
   7   1   9      171.04      157.00     12.61 o 
   8   1   9       27.28       38.56     15.32 o 
   9   1   9      101.83      122.75     18.78 o 
  10   1   9       21.97       22.50     20.31 o 
 -10   2   9       26.63       50.00     33.50 o 
  -9   2   9       28.58       28.19     20.45 o 
  -8   2   9       10.28        9.89     24.20 o 
  -7   2   9      140.52      137.81     12.74 o 
  -6   2   9     1291.10     1245.36     32.42 o 
  -5   2   9      156.49      142.33      8.99 o 
  -4   2   9      683.67      622.01     13.19 o 
  -3   2   9       25.35       26.36      5.95 o 
  -2   2   9      534.83      578.06      8.27 o 
  -1   2   9      533.47      522.79      9.95 o 
   0   2   9      119.68      104.85      6.76 o 
   1   2   9      530.32      517.42      9.03 o 
   2   2   9      532.80      583.00     10.68 o 
   3   2   9       25.51       24.24      4.04 o 
   4   2   9      684.07      568.65     32.44 o 
   5   2   9      157.61      140.10      7.83 o 
   6   2   9     1294.95     1299.44     18.23 o 
   7   2   9      140.71      139.01     12.76 o 
   8   2   9       10.22       16.03     15.27 o 
   9   2   9       29.30       40.91     19.21 o 
  10   2   9       25.63       35.08     29.71 o 
 -10   3   9        3.76        9.98     31.20 o 
  -9   3   9       81.43       86.50     20.79 o 
  -8   3   9       81.28      110.68     21.49 o 
  -7   3   9       41.29       60.04     17.71 o 
  -6   3   9      710.44      630.51     13.11 o 
  -5   3   9      348.05      334.81      8.69 o 
  -4   3   9      278.74      260.82      9.56 o 
  -3   3   9      153.37      157.18      5.76 o 
  -2   3   9      444.58      468.44     10.04 o 
  -1   3   9     2727.37     2785.76     25.39 o 
   0   3   9      851.72      835.43     14.39 o 
   1   3   9     2729.05     2752.74     17.78 o 
   2   3   9      454.57      437.65     16.60 o 
   3   3   9      142.69      152.58      8.18 o 
   4   3   9      268.44      279.99     11.03 o 
   5   3   9      332.30      340.96     10.04 o 
   6   3   9      702.52      710.43     16.48 o 
   7   3   9       45.23       49.23     13.74 o 
   8   3   9       85.71       87.88     16.99 o 
   9   3   9       84.36      104.19     18.94 o 
  10   3   9        4.23        9.25     25.14 o 
  -9   4   9        8.85       30.97     24.59 o 
  -8   4   9       98.50      112.45     21.91 o 
  -7   4   9      141.28      150.70     13.28 o 
  -6   4   9       70.14       78.39     12.80 o 
  -5   4   9      459.86      364.98     45.70 o 
  -4   4   9      968.39      936.35     30.87 o 
  -3   4   9      495.79      483.75     12.60 o 
  -2   4   9      252.00      231.18      7.14 o 
  -1   4   9     1294.97     1273.24     21.02 o 
   0   4   9     2612.57     2539.84     20.74 o 
   1   4   9     1346.37     1241.11     50.75 o 
   2   4   9      254.38      229.79      6.22 o 
   3   4   9      511.08      521.38      9.78 o 
   4   4   9      947.17      998.31     15.69 o 
   5   4   9      451.46      471.57     12.64 o 
   6   4   9       65.28       72.75     12.22 o 
   7   4   9      144.60      138.59     14.35 o 
   8   4   9       99.48      101.57     17.35 o 
   9   4   9        8.34        8.35      8.38 o 
  -9   5   9       36.66       40.11     22.92 o 
  -8   5   9       15.53       32.95     19.09 o 
  -7   5   9      151.63      171.90     13.90 o 
  -6   5   9       93.24       95.96     11.68 o 
  -5   5   9      908.02      978.60     18.25 o 
  -4   5   9      171.32      172.12      8.76 o 
  -3   5   9      988.00      966.13     15.46 o 
  -2   5   9      124.81      118.00      6.68 o 
  -1   5   9       15.48       13.30      4.46 o 
   0   5   9     1496.47     1642.84     21.09 o 
   1   5   9       17.68       21.27      4.81 o 
   2   5   9      125.90      126.51      5.87 o 
   3   5   9      992.62     1003.90     11.53 o 
   4   5   9      172.72      157.76      9.67 o 
   5   5   9      889.07      966.93     19.87 o 
   6   5   9       95.60       95.66     12.42 o 
   7   5   9      160.62      171.06     14.66 o 
   8   5   9       16.19       21.46     18.01 o 
   9   5   9       35.95       48.52     22.29 o 
  -9   6   9       44.82       66.90     28.42 o 
  -8   6   9        7.95       27.11     20.13 o 
  -7   6   9      113.83       94.52     16.07 o 
  -6   6   9      242.38      203.91     13.74 o 
  -5   6   9      200.33      172.37     13.02 o 
  -4   6   9      406.44      403.51     14.71 o 
  -3   6   9       29.54       39.54      8.53 o 
  -2   6   9      168.14      163.23      9.37 o 
  -1   6   9      121.85      134.25      8.19 o 
   0   6   9       25.21       24.00      7.44 o 
   1   6   9      124.61      142.17      6.10 o 
   2   6   9      162.81      169.86      6.26 o 
   3   6   9       30.90       37.39      7.78 o 
   4   6   9      401.49      407.89      9.99 o 
   5   6   9      204.42      198.94     14.51 o 
   6   6   9      245.18      232.15     13.68 o 
   7   6   9      116.27      111.24     15.43 o 
   8   6   9        8.10       10.88     10.57 o 
   9   6   9       43.90       58.68     23.13 o 
  -9   7   9      164.04      221.80     27.40 o 
  -8   7   9       95.42      104.38     21.11 o 
  -7   7   9      312.88      333.83     16.57 o 
  -6   7   9      515.57      491.12     16.11 o 
  -5   7   9      405.32      400.93     16.07 o 
  -4   7   9      671.08      698.18     14.45 o 
  -3   7   9      737.32      772.24     14.49 o 
  -2   7   9      322.63      336.29      9.02 o 
  -1   7   9        1.15        0.69      1.08 o 
   0   7   9      317.08      319.98     10.23 o 
   1   7   9        1.06        4.32      3.46 o 
   2   7   9      315.64      336.56      7.49 o 
   3   7   9      738.83      769.94     11.85 o 
   4   7   9      667.23      694.79     11.59 o 
   5   7   9      412.39      422.84     13.14 o 
   6   7   9      520.23      511.64     17.93 o 
   7   7   9      308.06      317.78     16.15 o 
   8   7   9       90.10       88.04     19.55 o 
   9   7   9      162.81      185.49     24.28 o 
  -9   8   9       10.86       27.76     28.61 o 
  -8   8   9        0.25       20.81     25.64 o 
  -7   8   9       17.87       23.27     16.19 o 
  -6   8   9      127.22      136.13     15.62 o 
  -5   8   9       69.75       62.42     14.53 o 
  -4   8   9      568.79      610.59     14.40 o 
  -3   8   9      722.69      726.85     15.86 o 
  -2   8   9      839.27      822.30     12.94 o 
  -1   8   9       50.79       37.58      8.36 o 
   0   8   9      692.06      694.47     14.83 o 
   1   8   9       54.99       58.66      8.42 o 
   2   8   9      848.65      825.44     12.43 o 
   3   8   9      720.25      711.33     11.95 o 
   4   8   9      560.95      596.70     14.96 o 
   5   8   9       66.63       66.78     11.70 o 
   6   8   9      125.59      120.90     16.11 o 
   7   8   9       19.06       34.70     17.11 o 
   8   8   9        0.23        3.13     18.89 o 
   9   8   9       11.06       12.72     12.48 o 
  -8   9   9       27.00       56.77     24.53 o 
  -7   9   9       76.91       80.86     17.35 o 
  -6   9   9       89.42       91.95     16.32 o 
  -5   9   9       69.57       59.41     15.18 o 
  -4   9   9      117.06      123.95     11.44 o 
  -3   9   9      262.76      228.82     14.47 o 
  -2   9   9      485.73      511.41     12.71 o 
  -1   9   9       85.29       88.83     10.96 o 
   0   9   9      126.19      107.56      8.45 o 
   1   9   9       86.23       88.43      9.31 o 
   2   9   9      491.78      492.34     11.58 o 
   3   9   9      265.40      281.40     12.27 o 
   4   9   9      123.85      129.17     12.93 o 
   5   9   9       73.28       70.05     13.77 o 
   6   9   9       89.67      108.81     19.27 o 
   7   9   9       74.87       79.83     19.81 o 
   8   9   9       27.66       36.36     23.66 o 
  -8  10   9       20.96       37.16     26.16 o 
  -7  10   9       15.45       24.52     21.61 o 
  -6  10   9       29.09       20.67     11.82 o 
  -5  10   9       65.20       53.61     16.72 o 
  -4  10   9       47.08       58.90     12.41 o 
  -3  10   9      329.00      293.78     14.66 o 
  -2  10   9       45.92       39.37     12.42 o 
  -1  10   9      239.93      236.63     14.23 o 
   0  10   9      489.17      470.49     11.01 o 
   1  10   9      242.01      235.37     12.06 o 
   2  10   9       50.28       45.49      9.90 o 
   3  10   9      333.21      296.60     16.15 o 
   4  10   9       42.91       31.23     11.08 o 
   5  10   9       66.85       59.35     12.63 o 
   6  10   9       32.23       18.07     16.19 o 
   7  10   9       15.16       27.58     12.97 o 
   8  10   9       19.62       26.55     26.69 o 
  -8  11   9       18.92       34.19     31.06 o 
  -7  11   9        7.17       16.20     23.36 o 
  -6  11   9       99.69       86.52     19.94 o 
  -5  11   9      195.34      219.17     16.44 o 
  -4  11   9      103.03       90.10     15.12 o 
  -3  11   9      113.66      111.48     13.96 o 
  -2  11   9       62.27       71.95     12.94 o 
  -1  11   9      293.49      289.66     14.62 o 
   0  11   9        0.99        5.98     12.19 o 
   1  11   9      293.76      299.93     13.95 o 
   2  11   9       61.63       72.89     11.83 o 
   3  11   9      113.94      120.96     18.70 o 
   4  11   9       99.07      100.29     12.87 o 
   5  11   9      194.45      209.57     16.44 o 
   6  11   9       98.33       63.31     22.64 o 
   7  11   9        6.85       19.03     23.47 o 
   8  11   9       18.86       11.55     11.34 o 
  -7  12   9        2.40        2.81      4.95 o 
  -6  12   9       52.68       54.20     21.89 o 
  -5  12   9       53.03       55.41     20.88 o 
  -4  12   9      308.50      285.48     16.78 o 
  -3  12   9       77.31       64.73     15.23 o 
  -2  12   9      303.45      307.55     15.98 o 
  -1  12   9       39.07       44.48     13.95 o 
   0  12   9       17.55       29.82     13.74 o 
   1  12   9       40.43       32.68     13.53 o 
   2  12   9      300.55      322.26     13.71 o 
   3  12   9       75.35       59.44     15.64 o 
   4  12   9      312.96      282.00     15.34 o 
   5  12   9       53.40       53.89     19.68 o 
   6  12   9       53.54       44.22     24.17 o 
   7  12   9        2.50       32.69     27.80 o 
  -7  13   9       26.14       25.73     28.10 o 
  -6  13   9       14.34       37.11     24.17 o 
  -5  13   9       10.42       32.41     23.23 o 
  -4  13   9      156.99      175.69     18.90 o 
  -3  13   9       53.84       44.25     17.36 o 
  -2  13   9       83.22       71.63     16.54 o 
  -1  13   9      207.50      201.28     13.66 o 
   0  13   9      204.71      180.64     13.68 o 
   1  13   9      209.49      179.37     13.49 o 
   2  13   9       81.34       57.13     16.69 o 
   3  13   9       52.23       33.40     17.60 o 
   4  13   9      155.97      158.26     18.87 o 
   5  13   9       10.59       25.23     17.82 o 
   6  13   9       15.81       36.07     25.97 o 
   7  13   9       25.83       41.56     36.23 o 
  -6  14   9      129.11      136.26     29.03 o 
  -5  14   9       13.09       16.41     13.48 o 
  -4  14   9       30.98       60.04     20.83 o 
  -3  14   9       42.34       64.76     19.23 o 
  -2  14   9       29.45       35.54     17.94 o 
  -1  14   9       10.34        8.23      8.96 o 
   0  14   9       43.42       51.77     15.38 o 
   1  14   9       10.71       13.47     12.84 o 
   2  14   9       31.45       41.51     18.90 o 
   3  14   9       43.15       67.36     19.51 o 
   4  14   9       30.18       27.33     19.78 o 
   5  14   9       13.91       18.38     24.79 o 
   6  14   9      126.25      113.45     34.85 o 
  -6  15   9       16.27       28.48     32.45 o 
  -5  15   9        9.28       14.83     21.99 o 
  -4  15   9       17.49       22.12     23.63 o 
  -3  15   9       98.57       88.64     21.88 o 
  -2  15   9        4.50        9.11     16.33 o 
  -1  15   9       19.51       17.90     19.55 o 
   0  15   9       16.34       30.06     17.14 o 
   1  15   9       19.05        4.91      7.06 o 
   2  15   9        4.18       10.08     11.25 o 
   3  15   9      100.05      101.33     22.09 o 
   4  15   9       18.71       19.80     29.03 o 
   5  15   9        8.61        2.79     10.72 o 
   6  15   9       15.90       10.54     29.28 o 
  -5  16   9       33.50       45.98     35.51 o 
  -4  16   9       35.27       62.29     31.97 o 
  -3  16   9       42.44       63.36     24.17 o 
  -2  16   9       33.32       43.06     22.71 o 
  -1  16   9        5.15        5.05     11.01 o 
   0  16   9        3.84       18.74     16.53 o 
   1  16   9        6.06       19.59     23.05 o 
   2  16   9       32.26       34.31     23.92 o 
   3  16   9       43.59       57.05     24.78 o 
   4  16   9       35.60       35.24     32.22 o 
   5  16   9       32.34       65.75     38.38 o 
  -4  17   9       54.64       72.47     36.19 o 
  -3  17   9       64.57       88.58     27.61 o 
  -2  17   9       17.86       48.71     25.83 o 
  -1  17   9        4.46       27.21     25.00 o 
   0  17   9        7.15       11.05     19.71 o 
   1  17   9        4.90        4.92      8.86 o 
   2  17   9       18.66       38.42     26.85 o 
   3  17   9       62.90       58.01     27.89 o 
   4  17   9       53.97       61.28     36.17 o 
  -2  18   9        0.24        3.60     10.24 o 
  -1  18   9        2.06       26.41     33.40 o 
   0  18   9        0.02       22.61     32.83 o 
   1  18   9        2.19        2.23      4.33 o 
   2  18   9        0.20        2.91     30.75 o 
   0   0  10      464.62      379.62     20.72 o 
   1   0  10        1.40        4.83      5.98 o 
   2   0  10     2419.07     2502.27     17.52 o 
   3   0  10        2.73       13.14      8.26 o 
   4   0  10      818.81      843.27     15.69 o 
   5   0  10      855.30      863.38     15.46 o 
   6   0  10       51.72       24.30     10.80 o 
   7   0  10       23.47       40.75     15.93 o 
   8   0  10        1.56       21.36     17.33 o 
   9   0  10        4.00       25.07     19.53 o 
  10   0  10       15.10       20.69     34.01 o 
 -10   1  10        9.49       28.48     34.34 o 
  -9   1  10       14.80       32.42     20.71 o 
  -8   1  10       37.44       45.59     17.11 o 
  -7   1  10       77.55       85.56     16.14 o 
  -6   1  10      779.91      762.34     22.12 o 
  -5   1  10      392.12      264.98     44.75 o 
  -4   1  10        9.46       12.32      8.56 o 
  -3   1  10     1340.01     1435.43     15.00 o 
  -2   1  10     1834.87     2024.64     15.83 o 
  -1   1  10     2393.68     2489.92     23.59 o 
   0   1  10      741.40      752.14     13.31 o 
   1   1  10     2421.73     2505.76     15.63 o 
   2   1  10     1868.26     2069.50     14.56 o 
   3   1  10     1328.27     1395.35     18.64 o 
   4   1  10        9.49       12.04      8.52 o 
   5   1  10      384.73      385.48      9.00 o 
   6   1  10      770.45      752.30     13.86 o 
   7   1  10       79.23       86.97     13.20 o 
   8   1  10       38.39       44.83     16.36 o 
   9   1  10       14.67       29.35     18.14 o 
  10   1  10        8.91       10.68     21.02 o 
  -9   2  10       32.83       48.22     23.38 o 
  -8   2  10       27.87       35.10     21.50 o 
  -7   2  10      256.47      242.79     15.85 o 
  -6   2  10       90.43       83.49      9.94 o 
  -5   2  10       11.60       26.32     11.01 o 
  -4   2  10      347.94      328.55      9.74 o 
  -3   2  10       24.13       24.69      6.48 o 
  -2   2  10     3149.44     3122.58     16.23 o 
  -1   2  10      542.87      515.10      9.31 o 
   0   2  10      607.54      660.05     14.63 o 
   1   2  10      538.97      522.75      9.64 o 
   2   2  10     3168.24     3118.58     22.48 o 
   3   2  10       26.13       24.33      5.03 o 
   4   2  10      331.42      272.53     25.20 o 
   5   2  10        9.87       15.85      6.00 o 
   6   2  10       84.30       77.20      9.63 o 
   7   2  10      252.05      256.29     13.42 o 
   8   2  10       29.71       46.76     16.14 o 
   9   2  10       31.92       59.82     20.02 o 
  -9   3  10       16.50       24.35     23.08 o 
  -8   3  10       27.67       31.35     22.52 o 
  -7   3  10       44.53       36.98     17.97 o 
  -6   3  10       20.64       18.09      9.85 o 
  -5   3  10      184.76      181.79      9.38 o 
  -4   3  10      299.49      320.94      9.24 o 
  -3   3  10      641.70      642.97      9.74 o 
  -2   3  10       72.25       79.74      6.51 o 
  -1   3  10      113.20      110.62      5.59 o 
   0   3  10      351.41      325.92      7.82 o 
   1   3  10      115.48      119.01      7.04 o 
   2   3  10       80.27       83.83      6.45 o 
   3   3  10      653.67      668.66     15.48 o 
   4   3  10      309.85      344.61     11.92 o 
   5   3  10      183.71      216.30     10.96 o 
   6   3  10       23.38       21.42     11.19 o 
   7   3  10       42.72       35.85     14.59 o 
   8   3  10       27.51       31.85     17.69 o 
   9   3  10       17.15       21.95     24.02 o 
  -9   4  10        3.75       24.13     28.48 o 
  -8   4  10        0.00       12.65     22.92 o 
  -7   4  10       83.80       90.62     15.17 o 
  -6   4  10      100.79       77.48     13.40 o 
  -5   4  10       18.32       18.22      6.56 o 
  -4   4  10      144.03      149.14      5.92 o 
  -3   4  10      128.71      119.57      6.08 o 
  -2   4  10     1113.87      971.23     49.78 o 
  -1   4  10     1381.71     1442.23     15.01 o 
   0   4  10     1527.17     1517.14     13.75 o 
   1   4  10     1402.22     1458.55     14.16 o 
   2   4  10     1087.08     1053.84      9.82 o 
   3   4  10      118.63      127.11      8.96 o 
   4   4  10      153.84      178.78     11.13 o 
   5   4  10       21.22       29.54     10.60 o 
   6   4  10       97.76       83.00     12.84 o 
   7   4  10       81.10       83.62     15.64 o 
   8   4  10        0.00        6.68     16.21 o 
   9   4  10        3.31       19.90     19.07 o 
  -9   5  10        4.52        8.27     15.17 o 
  -8   5  10      116.47      116.23     23.39 o 
  -7   5  10       48.22       50.85     14.51 o 
  -6   5  10        8.87        4.05      4.63 o 
  -5   5  10      114.08       96.23     12.17 o 
  -4   5  10       68.37       67.51      7.57 o 
  -3   5  10      156.03      124.86      7.11 o 
  -2   5  10      463.40      450.32      9.99 o 
  -1   5  10      329.79      321.19      6.97 o 
   0   5  10     1202.84     1248.58     17.56 o 
   1   5  10      326.35      294.31      8.58 o 
   2   5  10      466.25      466.35      8.17 o 
   3   5  10      157.60      144.26      8.50 o 
   4   5  10       65.42       75.12     10.67 o 
   5   5  10      113.18      108.34     11.49 o 
   6   5  10        7.96        5.22     11.50 o 
   7   5  10       48.48       68.13     15.43 o 
   8   5  10      115.28      121.29     18.85 o 
   9   5  10        4.77       18.51     21.44 o 
  -9   6  10      103.12      158.84     30.00 o 
  -8   6  10      129.68      150.37     24.06 o 
  -7   6  10      160.47      164.39     16.72 o 
  -6   6  10      367.85      354.09     14.98 o 
  -5   6  10      220.13      212.68     13.32 o 
  -4   6  10      136.81      118.69     10.04 o 
  -3   6  10      508.96      512.96     12.42 o 
  -2   6  10      299.83      281.80      9.19 o 
  -1   6  10       59.48       66.78      8.37 o 
   0   6  10       25.90       27.84      6.72 o 
   1   6  10       59.39       62.77      5.90 o 
   2   6  10      291.08      285.38      8.94 o 
   3   6  10      497.48      502.84     10.73 o 
   4   6  10      145.92      140.69      9.47 o 
   5   6  10      213.68      201.27     14.21 o 
   6   6  10      373.67      378.34     15.13 o 
   7   6  10      167.48      152.36     16.44 o 
   8   6  10      128.94      130.60     17.77 o 
   9   6  10      102.86      155.68     24.30 o 
  -9   7  10       11.82       45.13     30.66 o 
  -8   7  10      147.26      154.70     22.52 o 
  -7   7  10      194.70      212.69     17.35 o 
  -6   7  10       17.35        8.60      6.18 o 
  -5   7  10      559.50      542.36     11.79 o 
  -4   7  10      311.65      300.59     17.97 o 
  -3   7  10      187.07      192.64     11.10 o 
  -2   7  10      158.11      150.56      6.94 o 
  -1   7  10        8.46       18.53      8.97 o 
   0   7  10       29.55       34.09      9.38 o 
   1   7  10        9.49       13.39      7.06 o 
   2   7  10      159.09      148.71      7.40 o 
   3   7  10      194.72      185.05      9.86 o 
   4   7  10      305.93      278.21     11.59 o 
   5   7  10      544.37      551.86     15.41 o 
   6   7  10       17.44       30.29     16.05 o 
   7   7  10      201.44      195.60     16.98 o 
   8   7  10      148.02      176.99     20.53 o 
   9   7  10       12.33       37.06     23.98 o 
  -9   8  10       31.26       38.74     38.19 o 
  -8   8  10        6.90        5.21      9.06 o 
  -7   8  10       65.18       81.92     18.77 o 
  -6   8  10      154.79      169.80     16.00 o 
  -5   8  10      102.58       92.94     14.94 o 
  -4   8  10      303.36      283.28     11.86 o 
  -3   8  10      421.66      423.92     13.40 o 
  -2   8  10      310.57      300.36     10.03 o 
  -1   8  10      474.90      496.10     12.61 o 
   0   8  10      210.15      186.50     11.15 o 
   1   8  10      474.05      479.41     11.27 o 
   2   8  10      309.15      294.18     11.69 o 
   3   8  10      437.92      428.94     13.57 o 
   4   8  10      303.88      280.72     12.77 o 
   5   8  10      103.28       99.59     11.78 o 
   6   8  10      155.31      157.98     17.15 o 
   7   8  10       63.29       65.89     17.83 o 
   8   8  10        6.30       12.22     20.41 o 
   9   8  10       30.25       40.83     33.19 o 
  -8   9  10        7.85        8.47     20.54 o 
  -7   9  10       81.92       77.77     18.43 o 
  -6   9  10        0.72        2.70      5.33 o 
  -5   9  10      111.73      109.28     16.16 o 
  -4   9  10      124.32      114.31     11.66 o 
  -3   9  10       46.57       33.64     10.82 o 
  -2   9  10        8.40        6.81      7.91 o 
  -1   9  10      137.04      148.16     11.52 o 
   0   9  10      441.55      433.23     13.92 o 
   1   9  10      142.89      166.86     10.44 o 
   2   9  10        9.24       17.10      8.96 o 
   3   9  10       50.79       45.29     12.08 o 
   4   9  10      122.03      104.78     13.17 o 
   5   9  10      111.22      135.43     15.37 o 
   6   9  10        0.64       10.00     21.35 o 
   7   9  10       84.62       82.88     20.58 o 
   8   9  10        7.53       20.84     27.30 o 
  -8  10  10       47.32       73.85     27.62 o 
  -7  10  10       61.13       74.62     22.84 o 
  -6  10  10       10.32        1.18      2.47 o 
  -5  10  10      148.49      158.51     17.39 o 
  -4  10  10       92.01       87.90     12.94 o 
  -3  10  10      115.81       85.65     13.05 o 
  -2  10  10      232.81      236.36     14.56 o 
  -1  10  10      511.17      509.67     16.95 o 
   0  10  10      305.73      303.17     13.49 o 
   1  10  10      499.32      493.21     14.29 o 
   2  10  10      234.89      235.86     10.44 o 
   3  10  10      108.16       58.78     14.32 o 
   4  10  10       89.44       78.96     14.41 o 
   5  10  10      150.07      156.22     15.92 o 
   6  10  10        9.65       18.70     21.40 o 
   7  10  10       59.18       65.80     23.17 o 
   8  10  10       47.23       68.07     27.42 o 
  -8  11  10       28.39        3.68      8.63 o 
  -7  11  10       44.85       49.70     24.41 o 
  -6  11  10       26.42       16.22      9.71 o 
  -5  11  10      196.57      192.00     22.00 o 
  -4  11  10       92.05       91.34     14.47 o 
  -3  11  10      112.18       97.25     14.92 o 
  -2  11  10       36.19       50.69     14.09 o 
  -1  11  10       36.68       53.32     13.50 o 
   0  11  10      338.38      366.57     13.62 o 
   1  11  10       37.14       49.64     11.68 o 
   2  11  10       37.87       47.79     11.43 o 
   3  11  10      108.48      103.79     15.75 o 
   4  11  10       94.39      102.81     15.95 o 
   5  11  10      204.21      182.18     17.00 o 
   6  11  10       26.58       22.25     18.58 o 
   7  11  10       42.36       51.29     26.93 o 
   8  11  10       27.97       38.71     32.85 o 
  -7  12  10       14.41       20.41     26.63 o 
  -6  12  10       40.97       50.08     22.52 o 
  -5  12  10       47.92       55.65     18.96 o 
  -4  12  10       97.24       91.61     17.57 o 
  -3  12  10      109.96       97.61     16.64 o 
  -2  12  10       12.23       17.89     16.26 o 
  -1  12  10      899.86      934.18     29.40 o 
   0  12  10      155.65      140.43     13.18 o 
   1  12  10      919.61      974.13     23.89 o 
   2  12  10       12.74        8.38     10.99 o 
   3  12  10      103.13       76.98     17.18 o 
   4  12  10       97.95       94.09     16.14 o 
   5  12  10       46.75       48.63     18.78 o 
   6  12  10       41.09       44.16     24.84 o 
   7  12  10       14.54       28.89     31.20 o 
  -7  13  10       45.76       56.92     28.92 o 
  -6  13  10       29.10       48.26     27.17 o 
  -5  13  10       21.38       35.16     23.71 o 
  -4  13  10       43.91       59.75     20.02 o 
  -3  13  10       99.49      116.70     18.19 o 
  -2  13  10      196.11      201.13     19.40 o 
  -1  13  10       39.78       44.20     18.87 o 
   0  13  10       88.15       96.07     15.51 o 
   1  13  10       42.14       35.35     15.95 o 
   2  13  10      193.29      188.81     17.97 o 
   3  13  10      103.83      112.97     18.62 o 
   4  13  10       44.43        9.58     22.34 o 
   5  13  10       22.11       18.08     16.12 o 
   6  13  10       28.85       46.03     30.54 o 
   7  13  10       45.28       59.18     38.84 o 
  -6  14  10       89.48      134.05     30.09 o 
  -5  14  10       86.17       86.88     26.71 o 
  -4  14  10       15.42       29.21     22.09 o 
  -3  14  10       89.59      102.76     20.46 o 
  -2  14  10       86.44       90.12     18.91 o 
  -1  14  10       84.37       71.53     18.21 o 
   0  14  10        5.92        4.25     15.49 o 
   1  14  10       81.76       81.79     19.30 o 
   2  14  10       85.58       80.69     19.51 o 
   3  14  10       92.83       99.94     20.42 o 
   4  14  10       14.98       18.79     20.68 o 
   5  14  10       86.14       77.07     31.74 o 
   6  14  10       88.81       97.62     35.76 o 
  -5  15  10       53.58       73.33     29.50 o 
  -4  15  10       15.60       10.06     11.69 o 
  -3  15  10       15.98       30.18     23.16 o 
  -2  15  10       16.21       21.59     21.80 o 
  -1  15  10       59.71       69.18     20.57 o 
   0  15  10       42.65       38.93     17.80 o 
   1  15  10       59.83       82.50     21.10 o 
   2  15  10       15.87       23.46     22.06 o 
   3  15  10       16.78       28.52     23.45 o 
   4  15  10       15.18       10.76     36.01 o 
   5  15  10       51.11       74.40     35.15 o 
  -4  16  10       85.91      101.81     33.26 o 
  -3  16  10       22.68       20.53     24.79 o 
  -2  16  10       35.74       30.57     24.55 o 
  -1  16  10        8.72        6.18     10.37 o 
   0  16  10       70.35       67.80     22.82 o 
   1  16  10        9.49       19.34     18.21 o 
   2  16  10       35.08       34.82     24.37 o 
   3  16  10       23.42       37.24     25.98 o 
   4  16  10       84.78       84.45     32.96 o 
  -3  17  10        8.37       24.91     29.33 o 
  -2  17  10        0.04       18.21     26.89 o 
  -1  17  10        6.35       18.05     28.13 o 
   0  17  10        0.01        8.36     34.91 o 
   1  17  10        6.42       10.73     31.15 o 
   2  17  10        0.03        3.62     21.49 o 
   3  17  10        8.44       21.63     29.84 o 
  -1  18  10       10.60        0.00     21.70 o 
   0  18  10       10.03       22.66     34.37 o 
   1  18  10       10.79       21.95     50.02 o 
   2   0  11      172.22      202.85      9.45 o 
   3   0  11      254.09      248.79     11.82 o 
   4   0  11      246.85      235.67     11.90 o 
   5   0  11      218.73      203.27      8.52 o 
   6   0  11      207.04      192.09     11.22 o 
   7   0  11      175.19      182.70     16.73 o 
   8   0  11        9.09       23.95     17.97 o 
   9   0  11       12.42       27.25     23.82 o 
  -9   1  11       13.30       30.36     24.88 o 
  -8   1  11       45.98       57.94     17.85 o 
  -7   1  11      126.29      126.82     16.41 o 
  -6   1  11      253.17      244.89     15.81 o 
  -5   1  11      600.86      529.80     24.68 o 
  -4   1  11       13.17        6.98      6.31 o 
  -3   1  11      108.21      110.81      8.70 o 
  -2   1  11      703.28      728.57     13.90 o 
  -1   1  11     2995.20     2999.72     26.78 o 
   0   1  11       94.33       83.81      9.34 o 
   1   1  11     2965.30     2926.69     26.40 o 
   2   1  11      690.11      714.58     10.01 o 
   3   1  11      104.95      101.81     10.56 o 
   4   1  11       14.10       20.48      9.73 o 
   5   1  11      594.26      570.47      9.70 o 
   6   1  11      248.96      250.09     15.62 o 
   7   1  11      128.42      120.22     14.92 o 
   8   1  11       46.56       66.31     18.08 o 
   9   1  11       12.64        6.96     16.27 o 
  -9   2  11        5.73        4.20      6.97 o 
  -8   2  11       11.44       27.08     22.61 o 
  -7   2  11      166.23      150.84     16.62 o 
  -6   2  11      124.35      117.13     10.88 o 
  -5   2  11      884.78      665.49     77.53 o 
  -4   2  11      591.82      589.23      9.93 o 
  -3   2  11      220.42      196.13      8.73 o 
  -2   2  11     1920.71     1959.47     28.58 o 
  -1   2  11      527.56      525.03     12.53 o 
   0   2  11     1651.16     1636.66     21.49 o 
   1   2  11      529.22      540.70     10.68 o 
   2   2  11     1950.36     2047.67     16.84 o 
   3   2  11      214.52      197.03      7.91 o 
   4   2  11      589.16      590.65     14.19 o 
   5   2  11      890.79      854.35     17.69 o 
   6   2  11      131.14      125.88     10.76 o 
   7   2  11      165.33      168.17     15.14 o 
   8   2  11       10.84       35.98     16.91 o 
   9   2  11        5.58        4.47      6.38 o 
  -9   3  11        5.26       13.18     31.15 o 
  -8   3  11       21.66       45.03     23.01 o 
  -7   3  11       62.06       69.02     19.23 o 
  -6   3  11       79.32       87.43     14.11 o 
  -5   3  11      133.02      104.19      9.54 o 
  -4   3  11      486.34      462.88      8.28 o 
  -3   3  11      891.70      889.72      9.77 o 
  -2   3  11      177.59      179.59      9.95 o 
  -1   3  11     1757.39     1763.10     26.95 o 
   0   3  11        5.61        5.93      5.61 o 
   1   3  11     1728.97     1766.88     14.99 o 
   2   3  11      175.58      182.07      7.83 o 
   3   3  11      892.81      911.60     18.14 o 
   4   3  11      498.57      502.98     13.69 o 
   5   3  11      135.80      113.95     10.43 o 
   6   3  11       83.47       93.56     11.12 o 
   7   3  11       63.21       68.68     15.54 o 
   8   3  11       21.53       42.68     18.85 o 
   9   3  11        4.80       27.88     22.82 o 
  -9   4  11       42.23       89.63     29.13 o 
  -8   4  11       29.77       23.83     25.10 o 
  -7   4  11        8.86       12.56     16.70 o 
  -6   4  11       18.14       27.57     14.26 o 
  -5   4  11      597.67      581.48     14.77 o 
  -4   4  11       94.46       91.33      7.75 o 
  -3   4  11      361.01      349.04      7.90 o 
  -2   4  11      186.19      173.11      7.94 o 
  -1   4  11      428.23      394.83      9.40 o 
   0   4  11      770.33      747.86     11.00 o 
   1   4  11      429.14      406.39     10.09 o 
   2   4  11      186.05      182.99      8.19 o 
   3   4  11      357.87      383.62      9.90 o 
   4   4  11       96.38      101.94     10.82 o 
   5   4  11      595.33      562.75     13.65 o 
   6   4  11       17.69       21.10     13.46 o 
   7   4  11        9.26       24.44     15.95 o 
   8   4  11       30.16        4.31      5.53 o 
   9   4  11       42.91       44.44     23.66 o 
  -9   5  11       37.02       57.75     26.31 o 
  -8   5  11       16.65       27.49     22.25 o 
  -7   5  11       27.26       32.41     15.59 o 
  -6   5  11      226.99      226.99     14.27 o 
  -5   5  11      119.81       80.23      9.38 o 
  -4   5  11       23.33       15.43      5.05 o 
  -3   5  11      458.08      452.00     11.38 o 
  -2   5  11      776.26      757.55     12.78 o 
  -1   5  11      148.40      113.96     10.37 o 
   0   5  11       35.68       34.89      7.20 o 
   1   5  11      145.71      120.40      8.16 o 
   2   5  11      788.37      781.94     11.76 o 
   3   5  11      460.53      464.96      8.59 o 
   4   5  11       21.49       29.39     11.33 o 
   5   5  11      117.41      112.44     11.66 o 
   6   5  11      223.92      210.54     13.97 o 
   7   5  11       25.85       40.20     16.63 o 
   8   5  11       15.95       34.65     19.87 o 
   9   5  11       36.85       49.35     24.19 o 
  -9   6  11        6.09       16.25     27.86 o 
  -8   6  11       18.26       31.87     25.79 o 
  -7   6  11       88.13       82.74     17.99 o 
  -6   6  11      193.82      194.77     15.18 o 
  -5   6  11      172.22      164.55     12.76 o 
  -4   6  11      546.29      533.45     13.43 o 
  -3   6  11      133.30      122.72     10.26 o 
  -2   6  11      314.63      297.75     10.63 o 
  -1   6  11      620.62      604.75      9.90 o 
   0   6  11       37.58       32.48      7.40 o 
   1   6  11      627.82      602.76      8.69 o 
   2   6  11      322.12      309.54      9.71 o 
   3   6  11      124.90      132.12      6.78 o 
   4   6  11      567.17      531.64     13.36 o 
   5   6  11      167.34      162.64     12.05 o 
   6   6  11      187.64      193.76     14.49 o 
   7   6  11       87.20       90.01     17.04 o 
   8   6  11       17.85       30.47     20.32 o 
   9   6  11        6.87       28.81     23.27 o 
  -9   7  11       15.40       31.63     38.48 o 
  -8   7  11       23.38       28.87     26.98 o 
  -7   7  11       45.14       53.51     18.59 o 
  -6   7  11      133.21      154.03     16.11 o 
  -5   7  11       61.09       58.52     15.00 o 
  -4   7  11       52.68       55.54     10.41 o 
  -3   7  11      395.64      376.02     12.52 o 
  -2   7  11      134.27      131.43      7.16 o 
  -1   7  11      118.40      117.31     10.32 o 
   0   7  11       95.22       88.06     10.35 o 
   1   7  11      118.80      120.42      7.19 o 
   2   7  11      137.04      133.48      7.71 o 
   3   7  11      402.52      408.26     12.45 o 
   4   7  11       55.39       64.32     10.40 o 
   5   7  11       59.89       65.37     14.59 o 
   6   7  11      132.43      144.67     15.22 o 
   7   7  11       47.13       60.28     18.19 o 
   8   7  11       24.95       42.20     21.95 o 
   9   7  11       14.29       47.23     29.69 o 
  -8   8  11      102.99      103.46     25.06 o 
  -7   8  11       39.34       36.49     19.93 o 
  -6   8  11       55.64       56.62     17.07 o 
  -5   8  11       49.47       46.14     15.88 o 
  -4   8  11      166.35      163.85     11.55 o 
  -3   8  11      185.83      179.24     11.26 o 
  -2   8  11      232.76      217.34      8.68 o 
  -1   8  11       79.62       69.31     10.92 o 
   0   8  11      262.20      266.71     11.49 o 
   1   8  11       78.30       75.93      8.67 o 
   2   8  11      234.32      228.79     10.39 o 
   3   8  11      187.32      181.47     11.20 o 
   4   8  11      165.02      160.32     11.24 o 
   5   8  11       47.65       40.92     13.22 o 
   6   8  11       57.40       43.64     16.15 o 
   7   8  11       40.51       43.60     19.49 o 
   8   8  11      102.41       95.46     23.11 o 
  -8   9  11        8.27       16.60     26.55 o 
  -7   9  11        1.29        1.40     13.94 o 
  -6   9  11        5.10        3.41     11.06 o 
  -5   9  11      100.97       95.96     17.07 o 
  -4   9  11      292.18      275.14     12.65 o 
  -3   9  11       88.48       83.90     11.38 o 
  -2   9  11      334.79      319.56     15.08 o 
  -1   9  11      219.99      221.61     14.42 o 
   0   9  11      108.06      115.55     12.79 o 
   1   9  11      220.42      224.61     11.38 o 
   2   9  11      322.92      333.77     14.58 o 
   3   9  11       89.82       83.37     12.20 o 
   4   9  11      301.37      272.37     14.80 o 
   5   9  11       99.06       87.51     14.53 o 
   6   9  11        5.52       10.64     20.56 o 
   7   9  11        1.18        9.76     22.67 o 
   8   9  11        8.38       10.52     26.50 o 
  -8  10  11       72.98       98.30     28.20 o 
  -7  10  11       52.68       72.10     23.63 o 
  -6  10  11       84.27      110.24     19.74 o 
  -5  10  11       10.46        9.56     18.82 o 
  -4  10  11      248.69      237.01     13.53 o 
  -3  10  11       13.67       18.05     12.52 o 
  -2  10  11      117.55      117.40     13.31 o 
  -1  10  11      773.42      817.69     19.76 o 
   0  10  11      206.80      187.87     13.58 o 
   1  10  11      767.30      798.32     15.59 o 
   2  10  11      119.89      112.99     10.23 o 
   3  10  11       12.29       23.79     15.18 o 
   4  10  11      259.98      260.94     15.70 o 
   5  10  11       12.15       12.63     15.99 o 
   6  10  11       84.39      115.75     22.78 o 
   7  10  11       52.80       66.97     23.85 o 
   8  10  11       71.64       75.02     28.70 o 
  -7  11  11       44.83       39.47     25.71 o 
  -6  11  11        4.34       18.29     21.03 o 
  -5  11  11       20.15        3.28     13.63 o 
  -4  11  11       17.27       20.00     15.17 o 
  -3  11  11       17.19       15.92     15.50 o 
  -2  11  11      346.66      307.51     15.61 o 
  -1  11  11       31.92       27.67     13.93 o 
   0  11  11     1268.07     1328.83     20.60 o 
   1  11  11       32.82       34.71     12.39 o 
   2  11  11      352.70      329.10     11.90 o 
   3  11  11       16.46       17.00     17.54 o 
   4  11  11       17.11       12.47     16.49 o 
   5  11  11       18.75       19.24     18.47 o 
   6  11  11        4.64       21.16     26.91 o 
   7  11  11       45.44       52.55     28.77 o 
  -7  12  11       27.50       40.65     27.71 o 
  -6  12  11        9.50       16.94     24.03 o 
  -5  12  11      136.27      130.11     19.77 o 
  -4  12  11      133.98      153.61     16.68 o 
  -3  12  11        2.14        8.84     19.62 o 
  -2  12  11       14.69       15.78     16.48 o 
  -1  12  11      140.85      150.12     15.73 o 
   0  12  11      764.44      807.14     24.23 o 
   1  12  11      144.27      128.58     13.58 o 
   2  12  11       14.39       19.12     20.22 o 
   3  12  11        1.68       10.85     18.64 o 
   4  12  11      134.91      145.29     18.45 o 
   5  12  11      138.41      127.36     20.19 o 
   6  12  11        9.94       20.26     26.80 o 
   7  12  11       26.54       51.56     31.12 o 
  -6  13  11       50.65       75.82     28.31 o 
  -5  13  11       34.93       53.95     24.78 o 
  -4  13  11       23.54       33.39     18.75 o 
  -3  13  11       23.14       30.16     18.85 o 
  -2  13  11       94.34       91.76     17.33 o 
  -1  13  11       90.26       78.52     17.30 o 
   0  13  11      103.57      121.50     16.75 o 
   1  13  11       93.64       87.58     16.73 o 
   2  13  11       92.77       91.31     21.87 o 
   3  13  11       24.37       22.94     19.66 o 
   4  13  11       21.61       25.68     17.82 o 
   5  13  11       33.81       49.37     22.50 o 
   6  13  11       51.12       63.52     29.36 o 
  -6  14  11        2.47        5.94     11.23 o 
  -5  14  11      131.76      129.50     27.32 o 
  -4  14  11       37.66       11.52     13.38 o 
  -3  14  11      167.56      204.63     20.55 o 
  -2  14  11       84.18       73.42     19.92 o 
  -1  14  11        4.77        7.69     16.97 o 
   0  14  11        0.50        8.72     16.87 o 
   1  14  11        5.39       13.22     21.16 o 
   2  14  11       80.95       82.24     20.46 o 
   3  14  11      169.57      191.58     21.85 o 
   4  14  11       39.46       66.34     28.58 o 
   5  14  11      132.96      160.28     33.05 o 
   6  14  11        2.67       24.14     20.92 o 
  -5  15  11        1.44       19.26     30.43 o 
  -4  15  11        8.42        2.19     11.61 o 
  -3  15  11       47.81       51.14     23.98 o 
  -2  15  11       37.22       49.71     21.70 o 
  -1  15  11        8.02       30.28     21.71 o 
   0  15  11        0.57        6.94      8.21 o 
   1  15  11        8.15       12.99     25.87 o 
   2  15  11       37.04       51.68     23.21 o 
   3  15  11       46.95       39.65     24.53 o 
   4  15  11        8.56        4.11     16.97 o 
   5  15  11        1.63       11.26     37.28 o 
  -4  16  11       56.35       74.06     34.99 o 
  -3  16  11        1.47        9.05     31.58 o 
  -2  16  11       23.95       29.20     24.47 o 
  -1  16  11       15.42       40.17     24.48 o 
   0  16  11       39.15       39.19     28.23 o 
   1  16  11       15.21       27.57     27.82 o 
   2  16  11       24.02       31.76     25.44 o 
   3  16  11        1.36        0.61     10.19 o 
   4  16  11       56.96       81.70     35.37 o 
  -3  17  11       26.38       33.12     30.03 o 
  -2  17  11       71.27       87.32     28.31 o 
  -1  17  11       75.64       82.22     31.92 o 
   0  17  11        0.96        1.67     27.59 o 
   1  17  11       75.06       94.10     28.11 o 
   2  17  11       70.41      102.93     29.45 o 
   3  17  11       25.35       32.06     35.95 o 
   0   0  12      775.08      744.46     13.48 o 
   1   0  12      466.06      519.76      9.91 o 
   2   0  12      400.35      404.64      9.70 o 
   3   0  12       25.93       28.50     10.31 o 
   4   0  12       85.87       65.62     12.44 o 
   5   0  12       69.82       73.28     10.29 o 
   6   0  12      208.45      191.47     11.93 o 
   7   0  12      125.83      154.61     17.49 o 
   8   0  12        9.61       12.57     14.48 o 
   9   0  12        9.65       28.96     23.18 o 
  -9   1  12        1.33       13.53     24.62 o 
  -8   1  12       82.03       97.66     21.48 o 
  -7   1  12       50.82       46.89     17.39 o 
  -6   1  12      229.63      193.86     11.95 o 
  -5   1  12      645.62      663.47     18.75 o 
  -4   1  12      456.51      506.89     13.83 o 
  -3   1  12      138.56      134.16      9.38 o 
  -2   1  12     1153.29     1162.92     18.79 o 
  -1   1  12      220.38      234.37      9.88 o 
   0   1  12       17.79       12.77     10.13 o 
   1   1  12      207.69      217.54      7.69 o 
   2   1  12     1161.96     1162.58     12.98 o 
   3   1  12      134.27      121.23      8.84 o 
   4   1  12      466.29      499.29     14.83 o 
   5   1  12      652.35      688.73     16.00 o 
   6   1  12      232.91      203.17     12.02 o 
   7   1  12       53.70       53.62     15.56 o 
   8   1  12       80.90      105.39     19.24 o 
   9   1  12        1.30        9.79     17.68 o 
  -9   2  12       15.06       20.72     21.75 o 
  -8   2  12       26.70       35.65     23.50 o 
  -7   2  12        0.67        8.55     12.01 o 
  -6   2  12       60.68       63.18     11.65 o 
  -5   2  12      121.80      120.06      7.17 o 
  -4   2  12      338.74      346.19     14.21 o 
  -3   2  12       39.73       32.28      8.84 o 
  -2   2  12      381.02      329.16     13.91 o 
  -1   2  12     1013.35      993.07     15.92 o 
   0   2  12      167.04      182.25     10.38 o 
   1   2  12      975.22      962.13     23.54 o 
   2   2  12      389.56      382.58     10.50 o 
   3   2  12       33.30       26.42      8.54 o 
   4   2  12      334.94      292.57     27.07 o 
   5   2  12      125.85      159.90     11.93 o 
   6   2  12       61.94       49.02     12.30 o 
   7   2  12        0.73       11.48      9.11 o 
   8   2  12       27.14       46.80     19.17 o 
   9   2  12       15.50       15.73     10.96 o 
  -9   3  12       59.54       82.14     30.00 o 
  -8   3  12       82.02       84.94     24.13 o 
  -7   3  12      149.65      158.68     19.90 o 
  -6   3  12       72.98       79.90     14.38 o 
  -5   3  12       24.56       30.56      6.88 o 
  -4   3  12      189.79      169.19      7.61 o 
  -3   3  12     1921.81     2045.82     20.58 o 
  -2   3  12      630.90      644.70     12.62 o 
  -1   3  12      447.16      427.01     14.40 o 
   0   3  12       23.74       28.33      9.54 o 
   1   3  12      425.79      409.95     10.52 o 
   2   3  12      621.42      639.56     11.35 o 
   3   3  12     1905.14     2039.10     20.56 o 
   4   3  12      195.26      178.11     11.10 o 
   5   3  12       20.19       44.82     11.27 o 
   6   3  12       76.61       83.21     11.81 o 
   7   3  12      153.35      173.07     16.11 o 
   8   3  12       81.05      103.89     19.69 o 
   9   3  12       58.30       59.38     24.31 o 
  -9   4  12       23.52       26.84     30.79 o 
  -8   4  12       74.51       88.55     25.04 o 
  -7   4  12      126.62      117.74     19.98 o 
  -6   4  12        2.42        7.75     15.30 o 
  -5   4  12       11.58       10.06      6.71 o 
  -4   4  12      697.80      658.69     10.09 o 
  -3   4  12      236.66      221.41      7.76 o 
  -2   4  12      617.79      595.67     12.16 o 
  -1   4  12      284.15      273.06      9.72 o 
   0   4  12       74.20       56.29      6.98 o 
   1   4  12      277.45      277.80      9.05 o 
   2   4  12      621.86      604.18     12.33 o 
   3   4  12      241.69      274.28     10.32 o 
   4   4  12      696.20      691.90     15.90 o 
   5   4  12       10.87       26.36     10.76 o 
   6   4  12        2.30       19.65     11.27 o 
   7   4  12      128.39      122.66     16.65 o 
   8   4  12       73.01       77.99     20.50 o 
   9   4  12       23.48       50.99     27.51 o 
  -9   5  12       51.07       67.93     37.15 o 
  -8   5  12       57.97       56.43     29.66 o 
  -7   5  12       24.33       30.35     17.90 o 
  -6   5  12      412.39      420.96     16.45 o 
  -5   5  12        2.41        2.64      4.00 o 
  -4   5  12      270.63      222.81     12.12 o 
  -3   5  12      370.46      358.58     10.02 o 
  -2   5  12        1.61        2.99      4.86 o 
  -1   5  12      252.98      253.14      8.98 o 
   0   5  12     1661.39     1589.65     16.71 o 
   1   5  12      254.05      260.37      9.99 o 
   2   5  12        0.63        2.35      2.83 o 
   3   5  12      369.17      391.05     10.70 o 
   4   5  12      276.91      264.78     12.96 o 
   5   5  12        2.44        7.76      7.97 o 
   6   5  12      412.29      420.83     17.78 o 
   7   5  12       24.23       26.26     16.80 o 
   8   5  12       60.77       77.89     20.85 o 
   9   5  12       51.51       67.81     25.52 o 
  -9   6  12       15.25       35.31     32.30 o 
  -8   6  12       10.08       18.76     31.53 o 
  -7   6  12       89.26       95.63     19.02 o 
  -6   6  12       11.47        2.65      4.68 o 
  -5   6  12        1.12        4.72     10.66 o 
  -4   6  12      332.42      324.02     15.95 o 
  -3   6  12      347.46      360.42     12.32 o 
  -2   6  12      550.07      606.28     11.52 o 
  -1   6  12      541.21      498.45      9.26 o 
   0   6  12        4.07        6.32      7.50 o 
   1   6  12      535.36      504.27     11.61 o 
   2   6  12      550.48      574.96     15.62 o 
   3   6  12      346.38      377.03      8.62 o 
   4   6  12      341.62      338.43     13.61 o 
   5   6  12        1.20        7.58     10.79 o 
   6   6  12       11.63       17.07     14.92 o 
   7   6  12       90.09      107.56     18.12 o 
   8   6  12        9.85       28.51     25.47 o 
   9   6  12       15.49       12.09     11.22 o 
  -8   7  12       23.86       50.91     28.55 o 
  -7   7  12      147.63      184.09     19.78 o 
  -6   7  12       13.25       19.67     16.69 o 
  -5   7  12      130.86      121.69     15.26 o 
  -4   7  12       17.58       11.12     11.17 o 
  -3   7  12       95.59       89.54     10.44 o 
  -2   7  12      360.10      348.05     11.86 o 
  -1   7  12      588.63      607.49     11.08 o 
   0   7  12      208.67      208.30     11.89 o 
   1   7  12      576.73      560.41      9.78 o 
   2   7  12      353.28      347.55      8.92 o 
   3   7  12       86.95       85.58      7.30 o 
   4   7  12       19.83        8.51      6.13 o 
   5   7  12      138.96      150.26     13.35 o 
   6   7  12       13.36        5.10      6.01 o 
   7   7  12      142.44      181.76     19.05 o 
   8   7  12       22.78       42.11     22.62 o 
  -8   8  12        2.53       15.96     27.25 o 
  -7   8  12        1.24        7.04     14.87 o 
  -6   8  12       14.68       23.14     17.95 o 
  -5   8  12       84.30       93.02     17.09 o 
  -4   8  12      279.30      253.07     19.20 o 
  -3   8  12       87.22       83.42     11.11 o 
  -2   8  12      263.54      287.14     12.29 o 
  -1   8  12       50.93       55.14     12.67 o 
   0   8  12       21.28       29.76     10.99 o 
   1   8  12       52.42       57.70      8.91 o 
   2   8  12      257.69      278.51     10.15 o 
   3   8  12       85.22       75.61      6.51 o 
   4   8  12      272.60      249.45     12.24 o 
   5   8  12       82.74      106.07     16.48 o 
   6   8  12       14.53       15.90     18.72 o 
   7   8  12        1.41        9.48     22.61 o 
   8   8  12        3.10       22.20     23.46 o 
  -8   9  12       73.76       66.36     27.68 o 
  -7   9  12       37.22       52.41     22.50 o 
  -6   9  12       15.57       19.83     20.01 o 
  -5   9  12       43.26       32.05     18.05 o 
  -4   9  12      233.08      223.95     13.32 o 
  -3   9  12       64.16       54.51     12.18 o 
  -2   9  12       96.32       86.90     11.08 o 
  -1   9  12       20.91       16.89     12.45 o 
   0   9  12       78.40       67.88     12.65 o 
   1   9  12       22.76       21.35      8.82 o 
   2   9  12       91.92       78.65      9.51 o 
   3   9  12       67.75       62.49     13.04 o 
   4   9  12      237.16      239.08     11.82 o 
   5   9  12       40.85       36.43     15.38 o 
   6   9  12       16.19       29.51     19.99 o 
   7   9  12       36.42       35.33     21.50 o 
   8   9  12       75.32       90.43     27.86 o 
  -7  10  12        5.30        6.03     16.01 o 
  -6  10  12       57.46       53.54     20.75 o 
  -5  10  12       96.47       98.51     19.51 o 
  -4  10  12      108.62       83.77     14.55 o 
  -3  10  12       26.92       42.38     14.50 o 
  -2  10  12      374.70      367.82     16.12 o 
  -1  10  12       35.30       52.58     13.37 o 
   0  10  12      111.05      109.59     13.53 o 
   1  10  12       35.18       47.59     10.92 o 
   2  10  12      366.16      374.93     11.94 o 
   3  10  12       25.79       23.57     14.33 o 
   4  10  12      104.86      113.53     16.30 o 
   5  10  12       96.86      103.73     17.90 o 
   6  10  12       58.44       54.94     24.15 o 
   7  10  12        4.95       15.58     21.59 o 
  -7  11  12       58.94       69.37     26.80 o 
  -6  11  12       60.43       65.22     22.33 o 
  -5  11  12      103.25       95.76     21.25 o 
  -4  11  12       22.75        9.08     10.15 o 
  -3  11  12      103.93      102.19     14.68 o 
  -2  11  12       95.13      108.30     15.34 o 
  -1  11  12      363.50      360.21     16.57 o 
   0  11  12      628.80      613.01     18.60 o 
   1  11  12      361.10      329.56     14.30 o 
   2  11  12       89.27       94.11     14.67 o 
   3  11  12      105.78      101.96     17.86 o 
   4  11  12       23.12       23.86     17.72 o 
   5  11  12      101.90      111.66     19.11 o 
   6  11  12       58.10       54.49     25.62 o 
   7  11  12       57.21       63.47     29.87 o 
  -7  12  12       29.71       41.64     29.40 o 
  -6  12  12       12.62       39.11     23.74 o 
  -5  12  12       57.06       50.64     23.17 o 
  -4  12  12        8.39       19.73     19.09 o 
  -3  12  12       77.22       95.53     17.98 o 
  -2  12  12       17.13       23.31     17.29 o 
  -1  12  12       41.50       28.59     16.44 o 
   0  12  12        1.37       11.59     13.83 o 
   1  12  12       37.83       35.72     14.46 o 
   2  12  12       16.44       13.83     19.89 o 
   3  12  12       78.01       69.19     19.15 o 
   4  12  12        9.24       22.11     19.36 o 
   5  12  12       56.49       56.77     21.60 o 
   6  12  12       12.16       45.82     28.57 o 
   7  12  12       29.52       60.35     32.43 o 
  -6  13  12        9.58       19.85     34.38 o 
  -5  13  12        6.94        5.88     16.02 o 
  -4  13  12        0.66        0.00     28.13 o 
  -3  13  12      129.26      134.65     19.97 o 
  -2  13  12       53.83       48.59     18.95 o 
  -1  13  12       16.47       23.49     16.28 o 
   0  13  12       18.65       18.86     17.67 o 
   1  13  12       17.93       37.35     22.34 o 
   2  13  12       54.70       58.06     23.48 o 
   3  13  12      129.10      142.81     25.36 o 
   4  13  12        0.72       10.58      8.77 o 
   5  13  12        7.50       32.35     27.82 o 
   6  13  12        9.77       25.41     31.17 o 
  -5  14  12        2.87        7.02     16.69 o 
  -4  14  12        2.95       35.48     25.66 o 
  -3  14  12       80.97      115.57     22.32 o 
  -2  14  12        1.63       17.01     23.92 o 
  -1  14  12       21.24       43.87     22.50 o 
   0  14  12       56.13       52.60     22.41 o 
   1  14  12       21.52       39.66     25.11 o 
   2  14  12        1.30       15.08     23.36 o 
   3  14  12       82.12      119.88     23.30 o 
   4  14  12        2.56       11.00     26.50 o 
   5  14  12        2.69       31.05     47.54 o 
  -5  15  12       53.62       63.69     35.89 o 
  -4  15  12       14.15       23.77     32.15 o 
  -3  15  12       80.20       97.19     24.24 o 
  -2  15  12       16.41       28.43     23.82 o 
  -1  15  12       26.43       42.56     22.70 o 
   0  15  12       45.87       53.40     26.41 o 
   1  15  12       27.58       50.99     20.48 o 
   2  15  12       17.88       25.06     24.39 o 
   3  15  12       78.66       86.44     25.57 o 
   4  15  12       13.41       34.22     37.12 o 
   5  15  12       54.49       76.33     39.50 o 
  -4  16  12       17.64       44.56     36.95 o 
  -3  16  12        0.02       17.77     25.62 o 
  -2  16  12       21.95       32.76     26.36 o 
  -1  16  12       45.09       49.68     25.23 o 
   0  16  12       64.76       85.06     29.65 o 
   1  16  12       44.96       62.84     26.40 o 
   2  16  12       21.49       32.06     26.85 o 
   3  16  12        0.05       13.02     28.31 o 
   4  16  12       17.24       32.65     45.69 o 
  -2  17  12        7.18       20.69     29.58 o 
  -1  17  12        5.56        6.70     15.69 o 
   0  17  12        3.85        2.71     33.10 o 
   1  17  12        5.15       30.15     40.46 o 
   2  17  12        7.40       25.74     31.05 o 
   1   0  13      180.34      189.78      9.11 o 
   2   0  13        0.57        7.13      6.59 o 
   3   0  13      247.73      248.97     12.28 o 
   4   0  13      667.24      616.06     17.13 o 
   5   0  13       56.13       53.98     10.86 o 
   6   0  13      108.52      134.34     12.62 o 
   7   0  13        8.54       19.27     18.59 o 
   8   0  13       71.29       73.75     20.06 o 
   9   0  13        5.15       14.04     25.67 o 
  -9   1  13       31.29       45.00     26.75 o 
  -8   1  13       16.82       21.75     22.59 o 
  -7   1  13       54.51       53.31     18.32 o 
  -6   1  13      522.29      543.47     14.20 o 
  -5   1  13       65.65       61.04     12.71 o 
  -4   1  13       55.12       57.82     11.06 o 
  -3   1  13       56.40       45.40     10.40 o 
  -2   1  13      420.21      387.62     14.39 o 
  -1   1  13      122.22      121.57      9.00 o 
   0   1  13      212.37      218.90     11.40 o 
   1   1  13      120.54      117.50      7.45 o 
   2   1  13      423.95      398.98     10.05 o 
   3   1  13       55.57       62.12      8.70 o 
   4   1  13       52.97       50.57     12.90 o 
   5   1  13       67.35       60.02     11.26 o 
   6   1  13      522.65      552.53     18.00 o 
   7   1  13       56.52       44.13     18.22 o 
   8   1  13       17.66       18.95     22.23 o 
   9   1  13       32.20       59.37     26.87 o 
  -9   2  13        0.85       11.89     26.91 o 
  -8   2  13       14.47       23.25     23.23 o 
  -7   2  13       92.96       96.11     18.51 o 
  -6   2  13       32.67       38.76     12.98 o 
  -5   2  13      260.60      218.39      8.79 o 
  -4   2  13       87.77       76.73     10.64 o 
  -3   2  13       77.75       77.05      9.03 o 
  -2   2  13      669.00      713.86     30.32 o 
  -1   2  13       91.76       92.21     10.87 o 
   0   2  13      185.39      177.00     11.66 o 
   1   2  13       90.67      101.73      9.10 o 
   2   2  13      660.89      689.65     12.99 o 
   3   2  13       82.90       77.19      8.31 o 
   4   2  13       86.14       69.30      9.07 o 
   5   2  13      257.38      261.05     13.04 o 
   6   2  13       33.41       36.47     12.87 o 
   7   2  13       94.43       95.22     18.20 o 
   8   2  13       14.55       18.45     21.31 o 
   9   2  13        0.65       10.19     22.28 o 
  -9   3  13       48.05       43.96     31.86 o 
  -8   3  13       57.51       96.37     25.91 o 
  -7   3  13       54.53       68.92     19.22 o 
  -6   3  13       89.13       94.57     15.90 o 
  -5   3  13      626.86      634.55     23.01 o 
  -4   3  13      412.75      424.13     10.86 o 
  -3   3  13       67.60       65.89      9.21 o 
  -2   3  13      274.59      284.41     14.23 o 
  -1   3  13      179.21      199.01     17.41 o 
   0   3  13      851.86      862.54     18.85 o 
   1   3  13      166.71      163.86      9.79 o 
   2   3  13      258.73      260.75     12.22 o 
   3   3  13       65.40       53.19      5.62 o 
   4   3  13      421.91      413.67     14.18 o 
   5   3  13      616.80      637.00     15.20 o 
   6   3  13       89.27       81.08     13.25 o 
   7   3  13       56.11       54.30     18.58 o 
   8   3  13       58.18       65.89     22.81 o 
   9   3  13       48.80       58.85     27.90 o 
  -9   4  13       20.62       39.15     32.82 o 
  -8   4  13       90.82      106.87     26.52 o 
  -7   4  13       55.33       63.33     21.31 o 
  -6   4  13       44.53       55.31     17.29 o 
  -5   4  13      154.83      160.38     12.03 o 
  -4   4  13      414.71      414.17     12.42 o 
  -3   4  13       39.59       38.88      7.86 o 
  -2   4  13      102.04       88.19      8.73 o 
  -1   4  13       31.29       35.88      7.78 o 
   0   4  13       14.70        2.35      5.00 o 
   1   4  13       29.71       25.85      7.57 o 
   2   4  13       99.33      107.75      9.51 o 
   3   4  13       38.35       38.67      9.44 o 
   4   4  13      415.78      422.82     15.22 o 
   5   4  13      155.98      153.35     11.12 o 
   6   4  13       42.29       58.29     13.20 o 
   7   4  13       53.83       55.59     17.59 o 
   8   4  13       90.14      115.47     21.25 o 
   9   4  13       21.37       38.52     25.96 o 
  -9   5  13       19.45       35.38     38.93 o 
  -8   5  13       15.90       26.08     40.45 o 
  -7   5  13       31.56       39.31     21.29 o 
  -6   5  13        5.88        8.58     15.75 o 
  -5   5  13       24.73       29.25     18.59 o 
  -4   5  13      136.32      103.62     11.53 o 
  -3   5  13      729.22      732.01     12.68 o 
  -2   5  13      242.78      262.51     10.89 o 
  -1   5  13      131.79      121.62     10.86 o 
   0   5  13        5.69       10.31      6.73 o 
   1   5  13      131.16      144.91      9.46 o 
   2   5  13      251.87      269.63     10.28 o 
   3   5  13      735.30      744.84     14.06 o 
   4   5  13      130.75      132.66     11.77 o 
   5   5  13       23.31       12.54      6.57 o 
   6   5  13        6.57       14.62     11.23 o 
   7   5  13       30.77       39.36     18.35 o 
   8   5  13       16.63       37.78     22.14 o 
   9   5  13       19.91       68.63     26.91 o 
  -8   6  13       56.03       79.20     33.57 o 
  -7   6  13        6.51       13.23     15.87 o 
  -6   6  13       16.60       32.00     16.96 o 
  -5   6  13      130.91      129.35     14.86 o 
  -4   6  13      243.89      243.43     11.42 o 
  -3   6  13      363.51      347.48     12.40 o 
  -2   6  13       92.57       86.50      9.53 o 
  -1   6  13      130.35      114.35      7.09 o 
   0   6  13      111.09      104.82      8.94 o 
   1   6  13      135.44      123.00      9.54 o 
   2   6  13       94.90       76.81      9.21 o 
   3   6  13      365.70      358.92     10.16 o 
   4   6  13      239.56      258.40     13.15 o 
   5   6  13      133.78      109.48     13.46 o 
   6   6  13       16.24       20.53     16.26 o 
   7   6  13        5.81        1.39      5.20 o 
   8   6  13       56.62       79.40     22.89 o 
  -8   7  13       39.24       41.70     29.90 o 
  -7   7  13       31.07       22.14     17.64 o 
  -6   7  13       99.84       97.19     18.12 o 
  -5   7  13      137.06      136.10     17.08 o 
  -4   7  13      114.57       92.66     11.62 o 
  -3   7  13      653.61      684.18     15.04 o 
  -2   7  13      208.43      190.24     10.82 o 
  -1   7  13      288.07      279.53      9.25 o 
   0   7  13       43.73       37.19      4.97 o 
   1   7  13      278.70      283.56     11.06 o 
   2   7  13      209.30      205.57     11.50 o 
   3   7  13      635.64      663.08     13.09 o 
   4   7  13      111.56       93.31     11.52 o 
   5   7  13      143.56      138.43     14.37 o 
   6   7  13      101.03      111.58     17.13 o 
   7   7  13       31.54       40.65     19.78 o 
   8   7  13       39.07       64.57     24.35 o 
  -8   8  13        3.32       17.94     31.66 o 
  -7   8  13      185.38      211.57     22.20 o 
  -6   8  13       58.99       73.25     18.84 o 
  -5   8  13       98.74      103.19     17.42 o 
  -4   8  13      110.89       91.07     13.12 o 
  -3   8  13      422.95      426.84     13.50 o 
  -2   8  13      389.30      370.71     12.74 o 
  -1   8  13      252.01      262.85     10.89 o 
   0   8  13       55.70       47.27     11.39 o 
   1   8  13      251.80      244.88     12.44 o 
   2   8  13      389.97      394.90     14.76 o 
   3   8  13      428.84      443.50     13.35 o 
   4   8  13      107.71       98.96     12.34 o 
   5   8  13      103.09      104.12     15.56 o 
   6   8  13       57.26       67.89     20.06 o 
   7   8  13      182.36      188.03     19.44 o 
   8   8  13        3.31       21.70     22.02 o 
  -8   9  13        4.90        5.29     23.73 o 
  -7   9  13       76.21       83.03     23.92 o 
  -6   9  13        3.32       19.00     20.59 o 
  -5   9  13       19.92        5.79     11.35 o 
  -4   9  13       94.05      100.12     14.03 o 
  -3   9  13       85.86       82.38     12.53 o 
  -2   9  13       79.00      100.49     11.67 o 
  -1   9  13      118.18      126.14     13.39 o 
   0   9  13        1.65       10.19     13.19 o 
   1   9  13      117.79      122.22     12.14 o 
   2   9  13       76.89       85.39     10.64 o 
   3   9  13       84.40       99.55     12.19 o 
   4   9  13       92.42       86.98     13.45 o 
   5   9  13       20.34       39.19     16.41 o 
   6   9  13        3.31       16.99     19.98 o 
   7   9  13       77.68      113.68     22.65 o 
   8   9  13        5.37        1.08      8.44 o 
  -7  10  13       15.60       35.23     25.54 o 
  -6  10  13       92.95      125.90     21.74 o 
  -5  10  13       85.69       76.22     20.42 o 
  -4  10  13       20.63       29.40     15.39 o 
  -3  10  13       74.41       80.04     14.06 o 
  -2  10  13      276.29      249.83     12.95 o 
  -1  10  13       83.48       89.20     13.98 o 
   0  10  13       34.70       33.12     13.98 o 
   1  10  13       85.07       84.70     12.73 o 
   2  10  13      277.83      258.70     12.27 o 
   3  10  13       72.42       78.53     15.15 o 
   4  10  13       19.61       23.00     17.26 o 
   5  10  13       86.10       78.75     19.24 o 
   6  10  13       94.33      120.72     24.86 o 
   7  10  13       15.99       24.87     26.32 o 
  -7  11  13       15.14       17.49     28.48 o 
  -6  11  13      100.69      105.65     23.56 o 
  -5  11  13       74.87       66.11     22.39 o 
  -4  11  13       25.87       36.21     16.66 o 
  -3  11  13      229.45      206.68     15.15 o 
  -2  11  13        7.44        9.16      8.74 o 
  -1  11  13      113.56      110.55     16.18 o 
   0  11  13     1206.68     1261.90     24.00 o 
   1  11  13      111.65      115.26     15.08 o 
   2  11  13        7.48       15.95     10.83 o 
   3  11  13      233.14      194.81     16.52 o 
   4  11  13       24.54       37.85     18.39 o 
   5  11  13       74.39       58.15     20.73 o 
   6  11  13      101.39       99.71     27.54 o 
   7  11  13       15.72       40.68     32.41 o 
  -6  12  13       18.80       22.36     26.25 o 
  -5  12  13       97.91       85.05     24.52 o 
  -4  12  13       69.90       94.24     21.66 o 
  -3  12  13       66.14       65.50     16.87 o 
  -2  12  13       11.66        9.30      7.39 o 
  -1  12  13       24.61       14.11     17.19 o 
   0  12  13      200.57      195.01     17.15 o 
   1  12  13       23.79       43.83     17.93 o 
   2  12  13       11.62       18.67     14.08 o 
   3  12  13       63.65       89.94     20.12 o 
   4  12  13       69.51       93.30     20.44 o 
   5  12  13       98.35      122.52     26.13 o 
   6  12  13       18.31       36.25     29.32 o 
  -6  13  13       35.92       65.49     35.70 o 
  -5  13  13       14.81        4.86      8.09 o 
  -4  13  13        4.00       15.49     28.34 o 
  -3  13  13       42.75       44.85     20.88 o 
  -2  13  13       42.01       42.41     19.70 o 
  -1  13  13       25.07       33.83     19.25 o 
   0  13  13        6.20        7.26     13.68 o 
   1  13  13       24.17       24.55     20.52 o 
   2  13  13       41.93       34.62     24.27 o 
   3  13  13       43.47       51.25     26.20 o 
   4  13  13        4.10        3.38      5.50 o 
   5  13  13       14.68       23.93     28.69 o 
   6  13  13       36.37       61.41     32.44 o 
  -5  14  13       65.26       69.30     34.47 o 
  -4  14  13       53.51       60.23     30.86 o 
  -3  14  13        4.13       12.16     20.58 o 
  -2  14  13       62.94       91.20     22.61 o 
  -1  14  13        4.95       26.25     27.56 o 
   0  14  13       67.71       91.04     31.21 o 
   1  14  13        5.05       26.58     31.31 o 
   2  14  13       64.67       79.06     27.71 o 
   3  14  13        4.03       21.28     24.66 o 
   4  14  13       52.47       92.81     27.20 o 
   5  14  13       64.77       63.71     31.45 o 
  -4  15  13       10.58       27.66     34.97 o 
  -3  15  13        3.29        8.23     15.08 o 
  -2  15  13       50.66       62.34     24.73 o 
  -1  15  13       38.60       68.43     23.90 o 
   0  15  13      120.78      116.88     34.39 o 
   1  15  13       37.01       78.08     24.82 o 
   2  15  13       53.76       68.32     25.83 o 
   3  15  13        3.12        9.67     18.81 o 
   4  15  13       11.06       37.02     30.59 o 
  -3  16  13        9.26       17.47     34.46 o 
  -2  16  13       14.34       27.68     27.26 o 
  -1  16  13       12.68       45.98     31.65 o 
   0  16  13       14.37       47.13     31.22 o 
   1  16  13       13.08       17.73     18.67 o 
   2  16  13       14.52       30.15     28.82 o 
   3  16  13        8.98        7.97     19.16 o 
  -1  17  13        4.81       15.77     35.94 o 
   0  17  13       21.83       33.31     34.64 o 
   1  17  13        4.97        1.50     26.75 o 
   0   0  14     1762.69     1767.54     53.61 o 
   1   0  14      144.58      148.46     10.09 o 
   2   0  14       38.45       25.35      7.25 o 
   3   0  14        8.43       11.03     10.81 o 
   4   0  14       27.48       31.31     12.60 o 
   5   0  14       48.30       59.36     12.75 o 
   6   0  14        0.29        3.08      4.06 o 
   7   0  14      100.82      118.22     19.94 o 
   8   0  14        0.33        7.37     21.30 o 
   9   0  14        1.57       20.58     28.28 o 
  -9   1  14       38.34       30.73     26.29 o 
  -8   1  14       26.78       47.41     23.76 o 
  -7   1  14       80.44       87.08     19.78 o 
  -6   1  14      390.81      396.13     13.88 o 
  -5   1  14      164.15      187.17     13.40 o 
  -4   1  14      164.33      165.71     13.30 o 
  -3   1  14      280.57      268.58     11.26 o 
  -2   1  14       38.02       42.82     13.89 o 
  -1   1  14       41.31       40.31      9.34 o 
   0   1  14      110.02      118.11      8.78 o 
   1   1  14       41.19       43.89      7.33 o 
   2   1  14       40.13       38.54      8.60 o 
   3   1  14      277.22      267.69      9.82 o 
   4   1  14      161.06      166.32     10.10 o 
   5   1  14      161.76      163.33     12.91 o 
   6   1  14      383.69      418.48     21.14 o 
   7   1  14       74.92       74.53     17.61 o 
   8   1  14       27.03       31.53     21.52 o 
   9   1  14       38.16       56.73     28.50 o 
  -9   2  14        3.49        7.89     27.30 o 
  -8   2  14       33.72       42.27     23.36 o 
  -7   2  14       15.26       44.24     19.81 o 
  -6   2  14       72.40       69.71     13.47 o 
  -5   2  14      103.05       89.31     10.05 o 
  -4   2  14       50.10       44.38     11.01 o 
  -3   2  14       28.71       17.98     10.24 o 
  -2   2  14      276.82      273.07     14.70 o 
  -1   2  14     1339.50     1336.16     29.85 o 
   0   2  14      298.36      303.44     13.13 o 
   1   2  14     1391.49     1400.60     18.10 o 
   2   2  14      271.40      280.33     11.15 o 
   3   2  14       22.06       30.35      9.29 o 
   4   2  14       51.62       42.67      7.03 o 
   5   2  14      100.52      111.10     12.98 o 
   6   2  14       70.50       74.68     13.93 o 
   7   2  14       14.71        8.44     11.88 o 
   8   2  14       33.52       32.85     20.59 o 
   9   2  14        3.51       26.03     31.13 o 
  -9   3  14        0.68       31.10     35.23 o 
  -8   3  14       23.68       43.84     26.46 o 
  -7   3  14       31.34       58.52     19.47 o 
  -6   3  14       28.03       33.73     16.63 o 
  -5   3  14      281.76      301.56     13.94 o 
  -4   3  14       60.16       66.24      9.34 o 
  -3   3  14      534.81      509.79     14.40 o 
  -2   3  14      283.81      280.05     20.07 o 
  -1   3  14      158.54      161.38     14.83 o 
   0   3  14      115.38      105.59     11.75 o 
   1   3  14      165.22      179.81     10.33 o 
   2   3  14      284.96      292.86     13.20 o 
   3   3  14      524.07      456.31     21.09 o 
   4   3  14       60.76       60.97     11.64 o 
   5   3  14      290.10      271.13     12.87 o 
   6   3  14       28.89       27.47     14.25 o 
   7   3  14       31.05       71.13     20.03 o 
   8   3  14       23.02       43.98     24.11 o 
   9   3  14        0.98       13.68     29.51 o 
  -8   4  14       13.17       36.67     32.44 o 
  -7   4  14       15.05       19.83     24.51 o 
  -6   4  14       43.06       46.83     16.88 o 
  -5   4  14       15.53       34.35     16.68 o 
  -4   4  14      156.76      141.96     11.18 o 
  -3   4  14       24.17       30.28     10.32 o 
  -2   4  14       46.82       36.05     11.11 o 
  -1   4  14      653.31      643.41     12.36 o 
   0   4  14      200.22      182.66      9.84 o 
   1   4  14      654.82      667.99     14.19 o 
   2   4  14       47.92       46.29      7.91 o 
   3   4  14       23.33        6.27      5.59 o 
   4   4  14      155.52      172.37     13.26 o 
   5   4  14       16.58       29.98     13.03 o 
   6   4  14       42.84       40.50     14.95 o 
   7   4  14       15.64       21.68     20.63 o 
   8   4  14       13.63       13.14     14.44 o 
  -8   5  14       46.36       75.22     33.49 o 
  -7   5  14        1.75        2.65     20.31 o 
  -6   5  14       19.45       30.23     22.82 o 
  -5   5  14       63.08       60.93     17.26 o 
  -4   5  14      189.62      179.62     11.65 o 
  -3   5  14      549.32      449.26     13.15 o 
  -2   5  14      102.34       80.26      7.85 o 
  -1   5  14      646.47      633.00     14.03 o 
   0   5  14        0.99        6.24      9.43 o 
   1   5  14      641.82      666.32     13.73 o 
   2   5  14       99.48       93.93     10.07 o 
   3   5  14      552.40      492.08     17.17 o 
   4   5  14      182.94      156.00     13.55 o 
   5   5  14       59.76       53.33     12.49 o 
   6   5  14       19.81       31.79     12.67 o 
   7   5  14        1.57        7.73      7.11 o 
   8   5  14       44.27       69.09     23.19 o 
  -8   6  14        7.23        1.82      6.67 o 
  -7   6  14        4.42       12.33     23.76 o 
  -6   6  14      156.50      153.87     18.06 o 
  -5   6  14       55.35       45.05     15.52 o 
  -4   6  14      444.78      470.28     17.74 o 
  -3   6  14      333.90      316.38     12.73 o 
  -2   6  14       63.42       60.13      9.67 o 
  -1   6  14      103.61       89.37     10.29 o 
   0   6  14      863.77      882.93     14.79 o 
   1   6  14       98.30      102.76      9.89 o 
   2   6  14       72.61       67.96      9.46 o 
   3   6  14      336.64      304.28     11.32 o 
   4   6  14      433.84      464.83     15.72 o 
   5   6  14       56.38       51.63     14.59 o 
   6   6  14      158.90      161.43     15.33 o 
   7   6  14        4.17       18.32     15.71 o 
   8   6  14        7.17       29.41     25.34 o 
  -8   7  14       44.40       68.05     36.24 o 
  -7   7  14       61.27       83.80     22.78 o 
  -6   7  14       59.15       71.23     19.66 o 
  -5   7  14       49.00       57.50     17.93 o 
  -4   7  14       29.99       37.34     12.87 o 
  -3   7  14      118.98      106.69     11.74 o 
  -2   7  14      204.88      197.19     10.88 o 
  -1   7  14       66.84       47.16      7.37 o 
   0   7  14       23.55       30.39      8.99 o 
   1   7  14       66.55       60.54     10.09 o 
   2   7  14      203.67      203.90     10.48 o 
   3   7  14      123.94      130.12      9.71 o 
   4   7  14       28.67       46.35     13.87 o 
   5   7  14       53.34       77.57     15.48 o 
   6   7  14       58.56       78.69     17.92 o 
   7   7  14       61.13       68.95     21.67 o 
   8   7  14       45.54       71.57     25.32 o 
  -8   8  14       10.07       29.70     33.40 o 
  -7   8  14        0.69       17.09     23.86 o 
  -6   8  14       59.80       63.73     20.27 o 
  -5   8  14       17.05       19.64     19.16 o 
  -4   8  14        2.19        9.28     13.75 o 
  -3   8  14       26.41       33.22     12.37 o 
  -2   8  14        2.61       11.33      9.96 o 
  -1   8  14       19.16       14.97      9.36 o 
   0   8  14      204.73      177.13     12.51 o 
   1   8  14       18.94       21.86     10.46 o 
   2   8  14        2.85        8.12      4.63 o 
   3   8  14       27.36       34.95     11.93 o 
   4   8  14        2.62        7.54     13.24 o 
   5   8  14       16.98       28.65     16.32 o 
   6   8  14       59.87       84.58     21.58 o 
   7   8  14        0.49       16.48     23.35 o 
   8   8  14       10.00       15.40     23.61 o 
  -7   9  14       35.63       49.69     25.34 o 
  -6   9  14      151.23      174.67     21.91 o 
  -5   9  14       95.09       93.84     20.45 o 
  -4   9  14       10.31        4.23      9.36 o 
  -3   9  14        2.03       14.73     14.41 o 
  -2   9  14        3.35        2.83      4.93 o 
  -1   9  14      265.81      243.71     11.36 o 
   0   9  14      254.68      243.66     13.02 o 
   1   9  14      265.29      260.00     13.23 o 
   2   9  14        4.10        0.94      5.14 o 
   3   9  14        1.97       21.26     12.36 o 
   4   9  14       11.56       26.64     13.36 o 
   5   9  14       95.36       95.31     19.72 o 
   6   9  14      151.22      170.20     20.66 o 
   7   9  14       34.62       67.46     24.32 o 
  -7  10  14        1.25        3.23      6.23 o 
  -6  10  14        8.98       16.01     22.75 o 
  -5  10  14       10.04       14.02     18.71 o 
  -4  10  14      325.87      359.94     19.43 o 
  -3  10  14       18.66       17.90     15.00 o 
  -2  10  14      531.28      556.68     15.54 o 
  -1  10  14      191.62      198.76     15.64 o 
   0  10  14      680.77      662.90     19.49 o 
   1  10  14      191.73      187.02     13.75 o 
   2  10  14      532.83      588.51     20.85 o 
   3  10  14       18.55       12.14      8.41 o 
   4  10  14      326.37      336.60     16.55 o 
   5  10  14        9.72       24.78     18.98 o 
   6  10  14        8.41       38.30     27.11 o 
   7  10  14        1.37       18.49     23.99 o 
  -6  11  14        1.34       11.83     27.99 o 
  -5  11  14        5.21       29.51     23.56 o 
  -4  11  14       27.87       34.34     24.86 o 
  -3  11  14        0.28        5.34     15.98 o 
  -2  11  14       57.49       64.93     17.66 o 
  -1  11  14      172.38      195.19     16.86 o 
   0  11  14     1118.64     1226.91     24.64 o 
   1  11  14      172.17      178.36     16.15 o 
   2  11  14       60.78       75.45     16.56 o 
   3  11  14        0.25        4.86     11.56 o 
   4  11  14       29.90       45.11     19.97 o 
   5  11  14        4.94       17.24     20.71 o 
   6  11  14        1.56       31.55     28.44 o 
  -6  12  14       19.17       12.73     13.22 o 
  -5  12  14       34.12       45.11     29.62 o 
  -4  12  14        9.29       16.57     27.02 o 
  -3  12  14       30.18       41.41     19.95 o 
  -2  12  14       70.11       60.13     18.77 o 
  -1  12  14        4.35        6.69     20.05 o 
   0  12  14        6.02       28.19     18.35 o 
   1  12  14        4.58        8.41     16.25 o 
   2  12  14       71.79       93.75     21.10 o 
   3  12  14       31.26       54.48     23.97 o 
   4  12  14       10.31       25.93     23.46 o 
   5  12  14       34.66       45.59     27.23 o 
   6  12  14       18.60       19.58     31.46 o 
  -5  13  14       30.38       53.55     32.78 o 
  -4  13  14      163.21      160.94     29.43 o 
  -3  13  14       23.25       29.86     22.90 o 
  -2  13  14        4.71       17.77     21.09 o 
  -1  13  14       12.34        9.78     16.04 o 
   0  13  14        0.00        9.73     20.27 o 
   1  13  14       12.09       23.89     28.80 o 
   2  13  14        4.93       12.43     31.69 o 
   3  13  14       23.46       45.87     27.67 o 
   4  13  14      161.52      191.71     24.03 o 
   5  13  14       29.74       62.89     30.76 o 
  -4  14  14       25.65       17.96     22.80 o 
  -3  14  14       54.84       78.41     24.77 o 
  -2  14  14       41.19       49.22     25.24 o 
  -1  14  14        7.29        2.12      7.20 o 
   0  14  14      117.87      173.78     26.81 o 
   1  14  14        7.04        9.52     33.46 o 
   2  14  14       43.63       59.03     29.04 o 
   3  14  14       54.38       83.46     31.38 o 
   4  14  14       25.05       48.88     29.06 o 
  -4  15  14       34.53       49.52     36.38 o 
  -3  15  14       15.76       37.17     33.16 o 
  -2  15  14       50.60       93.07     30.56 o 
  -1  15  14       30.58       46.00     35.58 o 
   0  15  14        3.03        8.17     22.42 o 
   1  15  14       30.77       36.88     37.24 o 
   2  15  14       51.88       87.98     27.14 o 
   3  15  14       15.28       22.17     29.45 o 
   4  15  14       34.60       50.22     32.68 o 
  -2  16  14       10.42       25.90     23.28 o 
  -1  16  14       13.34       35.28     40.54 o 
   0  16  14       36.51       36.51     33.17 o 
   1  16  14       12.84       21.36     39.74 o 
   2  16  14       10.29       10.02     17.41 o 
   1   0  15       34.60       34.44      4.30 o 
   2   0  15      434.62      395.28      9.28 o 
   3   0  15        2.61        0.25      4.30 o 
   4   0  15        0.06       10.68     14.05 o 
   5   0  15      144.24      173.52     16.06 o 
   6   0  15      287.37      308.26     16.13 o 
   7   0  15      184.91      231.19     23.21 o 
   8   0  15       98.21      104.47     24.38 o 
  -8   1  15        3.47       10.83     23.25 o 
  -7   1  15       37.56       58.96     20.68 o 
  -6   1  15      137.07      116.33     14.51 o 
  -5   1  15       18.99       26.75     15.85 o 
  -4   1  15       57.43       41.19     13.49 o 
  -3   1  15      215.52      213.09     10.99 o 
  -2   1  15       73.19       67.98     12.72 o 
  -1   1  15      496.16      495.27     12.53 o 
   0   1  15     1830.58     1806.23     37.03 o 
   1   1  15      504.49      534.10     17.56 o 
   2   1  15       79.97       83.99      9.61 o 
   3   1  15      218.87      220.98      9.78 o 
   4   1  15       59.96       50.02     10.84 o 
   5   1  15       18.69       41.62     13.87 o 
   6   1  15      139.15      147.13     16.34 o 
   7   1  15       38.19       40.32     20.58 o 
   8   1  15        3.02       15.29     25.89 o 
  -8   2  15        2.94       30.43     29.99 o 
  -7   2  15        0.51       22.17     22.87 o 
  -6   2  15        1.50       11.74     17.32 o 
  -5   2  15      101.27      112.74     13.80 o 
  -4   2  15      326.07      314.83     14.02 o 
  -3   2  15       42.23       36.15      9.35 o 
  -2   2  15      566.29      540.18     20.06 o 
  -1   2  15      210.37      201.62     13.59 o 
   0   2  15     1694.47     1768.78     23.06 o 
   1   2  15      215.72      211.18     11.38 o 
   2   2  15      553.50      553.24     13.80 o 
   3   2  15       41.92       41.82      8.95 o 
   4   2  15      333.53      318.15     13.37 o 
   5   2  15      101.52      106.51     14.19 o 
   6   2  15        1.44       13.90     14.00 o 
   7   2  15        0.34        4.77      9.18 o 
   8   2  15        2.97       13.57     23.10 o 
  -8   3  15       67.09       96.43     34.17 o 
  -7   3  15        8.77       12.09     12.05 o 
  -6   3  15       83.74       83.90     17.52 o 
  -5   3  15      171.55      131.61     14.23 o 
  -4   3  15       20.95       23.26     11.92 o 
  -3   3  15      157.33      157.52     14.81 o 
  -2   3  15      106.03       98.79     16.08 o 
  -1   3  15     1507.77     1541.84     26.77 o 
   0   3  15       38.18       30.75     12.10 o 
   1   3  15     1531.90     1598.51     25.83 o 
   2   3  15      112.13      116.19     10.31 o 
   3   3  15      164.80      152.92      8.38 o 
   4   3  15       21.95       16.98     12.91 o 
   5   3  15      168.73      141.36     13.16 o 
   6   3  15       82.92       95.92     15.35 o 
   7   3  15        8.62       18.33     22.64 o 
   8   3  15       66.06       95.08     25.88 o 
  -8   4  15        5.26        8.00     34.95 o 
  -7   4  15       17.47       33.84     28.91 o 
  -6   4  15        1.90       17.75     23.67 o 
  -5   4  15      259.69      296.36     18.30 o 
  -4   4  15      278.48      298.81     13.34 o 
  -3   4  15       35.82       41.28     11.59 o 
  -2   4  15      202.57      211.38     13.98 o 
  -1   4  15       92.07       70.80     10.18 o 
   0   4  15      663.79      665.35     14.57 o 
   1   4  15       90.76       68.86      9.81 o 
   2   4  15      199.54      208.30      9.42 o 
   3   4  15       36.58       41.68     10.58 o 
   4   4  15      277.82      277.28     14.70 o 
   5   4  15      264.75      281.28     16.30 o 
   6   4  15        2.78       20.67     16.16 o 
   7   4  15       17.13       26.29     21.95 o 
   8   4  15        5.04        9.17     10.91 o 
  -8   5  15        6.32       36.39     35.43 o 
  -7   5  15        1.68       38.04     27.83 o 
  -6   5  15       90.81       92.90     24.44 o 
  -5   5  15      127.31      139.27     20.79 o 
  -4   5  15       46.51       56.62     12.53 o 
  -3   5  15       59.68       65.79     11.18 o 
  -2   5  15       50.02       33.36      7.49 o 
  -1   5  15       14.04       14.37      9.50 o 
   0   5  15       28.42       36.09      9.60 o 
   1   5  15       14.01       20.80      9.50 o 
   2   5  15       45.59       44.52     10.58 o 
   3   5  15       61.36       58.37     11.11 o 
   4   5  15       46.68       43.05     14.35 o 
   5   5  15      130.50      128.49     14.56 o 
   6   5  15       92.67       95.01     16.41 o 
   7   5  15        1.45        7.50     21.43 o 
   8   5  15        6.92       22.29     27.06 o 
  -8   6  15        2.84       18.54     36.93 o 
  -7   6  15       28.04       29.32     25.42 o 
  -6   6  15       46.61       51.83     19.42 o 
  -5   6  15       39.23       49.31     16.61 o 
  -4   6  15      125.65      137.59     12.94 o 
  -3   6  15      251.32      246.82     12.03 o 
  -2   6  15      286.18      262.88     10.00 o 
  -1   6  15      291.40      265.02      8.63 o 
   0   6  15        3.15        4.66      4.20 o 
   1   6  15      279.34      288.41     11.54 o 
   2   6  15      290.66      282.13     11.00 o 
   3   6  15      252.73      239.86     11.72 o 
   4   6  15      122.51      121.05     14.81 o 
   5   6  15       39.98       62.05     16.75 o 
   6   6  15       47.61       54.00     16.44 o 
   7   6  15       27.97       41.19     21.63 o 
   8   6  15        3.07        8.13     11.96 o 
  -8   7  15       27.91       60.37     38.37 o 
  -7   7  15        5.06       10.73     16.59 o 
  -6   7  15       10.60       28.25     17.30 o 
  -5   7  15       70.44       72.95     19.01 o 
  -4   7  15      102.28       88.25     13.81 o 
  -3   7  15      281.99      290.12     12.66 o 
  -2   7  15       59.61       55.64     10.56 o 
  -1   7  15      118.80      114.44     12.70 o 
   0   7  15       30.16       44.46      9.69 o 
   1   7  15      118.83       97.93     10.83 o 
   2   7  15       58.52       56.17     10.62 o 
   3   7  15      287.71      279.25     13.46 o 
   4   7  15      102.46      100.31     15.71 o 
   5   7  15       69.83       83.17     16.65 o 
   6   7  15       10.94       22.22     19.00 o 
   7   7  15        5.35       12.25     11.60 o 
   8   7  15       27.12       19.99     25.69 o 
  -7   8  15        8.54       18.26     26.24 o 
  -6   8  15       36.08       25.91     21.44 o 
  -5   8  15       97.20       81.43     20.43 o 
  -4   8  15       13.47       18.62     14.68 o 
  -3   8  15      264.04      278.25     13.21 o 
  -2   8  15       25.63       31.02     14.90 o 
  -1   8  15        8.44        1.47     10.51 o 
   0   8  15      449.08      452.14     15.38 o 
   1   8  15        9.20       23.93     11.39 o 
   2   8  15       25.80       24.49      7.80 o 
   3   8  15      262.67      274.41     14.19 o 
   4   8  15       13.35       34.43     15.39 o 
   5   8  15       97.43       79.11     17.31 o 
   6   8  15       35.89       48.35     23.03 o 
   7   8  15        9.44       39.26     23.79 o 
  -7   9  15       30.09       43.71     30.14 o 
  -6   9  15       16.48       17.47     11.04 o 
  -5   9  15        0.55        0.70      7.81 o 
  -4   9  15        2.03       14.09     26.79 o 
  -3   9  15       41.80       58.82     16.82 o 
  -2   9  15       69.26       68.80     15.97 o 
  -1   9  15       15.33       14.41     15.65 o 
   0   9  15       43.44       28.14     13.96 o 
   1   9  15       14.49       25.88     14.23 o 
   2   9  15       72.43       76.85     17.00 o 
   3   9  15       42.73       53.02     14.41 o 
   4   9  15        1.63        8.46     15.75 o 
   5   9  15        0.37        4.68     10.40 o 
   6   9  15       17.13       38.47     23.97 o 
   7   9  15       30.99       45.83     25.55 o 
  -6  10  15        4.23       23.02     27.87 o 
  -5  10  15       11.39       21.13     27.49 o 
  -4  10  15       14.61       16.75     27.98 o 
  -3  10  15        7.39       10.37      9.51 o 
  -2  10  15       45.36       50.37     17.79 o 
  -1  10  15     1087.40     1099.89     24.14 o 
   0  10  15      144.71      148.48     15.97 o 
   1  10  15     1104.13     1131.28     25.78 o 
   2  10  15       46.14       42.77     17.61 o 
   3  10  15        7.50       17.86     14.39 o 
   4  10  15       14.70       24.08     17.60 o 
   5  10  15       10.97       31.41     24.59 o 
   6  10  15        4.04       21.44     13.57 o 
  -6  11  15        0.78        5.78     15.53 o 
  -5  11  15        1.77       13.31     29.49 o 
  -4  11  15       17.14       33.51     26.42 o 
  -3  11  15       44.17       51.68     20.30 o 
  -2  11  15      154.27      131.29     19.25 o 
  -1  11  15      140.51      141.46     17.83 o 
   0  11  15       22.68       14.71     17.91 o 
   1  11  15      137.03      145.64     17.54 o 
   2  11  15      151.77      114.55     19.49 o 
   3  11  15       44.22       60.67     17.57 o 
   4  11  15       17.25       34.03     21.15 o 
   5  11  15        1.86       23.69     27.43 o 
   6  11  15        0.88       20.76     30.95 o 
  -5  12  15       33.67       32.31     32.03 o 
  -4  12  15       17.76       27.98     29.13 o 
  -3  12  15        6.94       12.11     21.85 o 
  -2  12  15       15.31       23.64     19.82 o 
  -1  12  15       40.79       53.04     20.38 o 
   0  12  15        2.48        9.09     17.41 o 
   1  12  15       43.00       51.75     23.20 o 
   2  12  15       15.46       34.32     22.11 o 
   3  12  15        6.69       23.00     20.95 o 
   4  12  15       17.93       26.96     22.81 o 
   5  12  15       32.94       52.50     29.28 o 
  -5  13  15        3.57       28.54     34.92 o 
  -4  13  15        5.17       25.71     31.79 o 
  -3  13  15        5.01        8.54      8.57 o 
  -2  13  15       57.28       63.59     23.11 o 
  -1  13  15       87.62      110.01     21.75 o 
   0  13  15        9.64       15.76     16.85 o 
   1  13  15       85.02       98.63     25.54 o 
   2  13  15       58.00       54.37     27.20 o 
   3  13  15        4.50       10.15      7.98 o 
   4  13  15        4.86       33.48     25.46 o 
   5  13  15        3.89       11.19     21.65 o 
  -4  14  15       11.41       30.95     34.89 o 
  -3  14  15        2.84        4.94     26.56 o 
  -2  14  15        5.24       13.92     25.18 o 
  -1  14  15       57.73       66.82     24.84 o 
   0  14  15        6.85       12.23     14.41 o 
   1  14  15       57.65       50.74     35.18 o 
   2  14  15        5.14       14.18     37.55 o 
   3  14  15        3.04       35.73     31.69 o 
   4  14  15       11.45       39.60     31.29 o 
  -3  15  15       41.88       58.10     44.39 o 
  -2  15  15       46.67       57.44     31.35 o 
  -1  15  15       27.88       39.08     38.34 o 
   0  15  15       15.43       28.66     38.22 o 
   1  15  15       28.40       43.67     40.18 o 
   2  15  15       46.20       40.83     41.37 o 
   3  15  15       42.97       50.37     31.32 o 
  -1  16  15       11.56       36.69     34.43 o 
   0  16  15       16.02       51.35     35.06 o 
   1  16  15       11.09        4.99     28.52 o 
   0   0  16      413.61      414.01     22.24 o 
   1   0  16      212.11      140.80     17.88 o 
   2   0  16      156.98      158.71      8.28 o 
   3   0  16       76.52       90.41      9.57 o 
   4   0  16      193.31      189.31     12.21 o 
   5   0  16      119.55      136.51     17.34 o 
   6   0  16       13.40       38.76     17.31 o 
   7   0  16        8.15       24.21     29.19 o 
   8   0  16        0.27       24.19     28.77 o 
  -8   1  16       34.07       50.77     36.20 o 
  -7   1  16       47.02       71.90     31.41 o 
  -6   1  16       55.42       83.18     16.97 o 
  -5   1  16        3.48        6.88     17.02 o 
  -4   1  16       17.67       24.13     14.33 o 
  -3   1  16       68.49       61.08     10.39 o 
  -2   1  16      107.87      114.24     13.39 o 
  -1   1  16      168.60      161.49     11.53 o 
   0   1  16        0.38        9.29      9.92 o 
   1   1  16      173.78      163.55     15.90 o 
   2   1  16      110.10      112.19      9.19 o 
   3   1  16       72.83       65.29      9.89 o 
   4   1  16       16.93       34.27     11.72 o 
   5   1  16        3.13       13.27     10.92 o 
   6   1  16       57.65       69.19     17.58 o 
   7   1  16       47.73       57.66     21.91 o 
   8   1  16       33.66       59.81     30.06 o 
  -8   2  16        1.11        3.51     11.11 o 
  -7   2  16        2.59       34.02     25.51 o 
  -6   2  16       39.60       56.39     21.70 o 
  -5   2  16      114.26      150.18     21.75 o 
  -4   2  16        8.95        4.50      9.95 o 
  -3   2  16      512.54      494.35     26.22 o 
  -2   2  16      155.12      136.46     16.59 o 
  -1   2  16       45.55       45.31     12.95 o 
   0   2  16        2.23        9.84     12.53 o 
   1   2  16       44.27       33.93     10.80 o 
   2   2  16      154.29      152.11     11.42 o 
   3   2  16      515.54      514.10     15.48 o 
   4   2  16        8.68       14.15      7.99 o 
   5   2  16      114.75      130.71     14.90 o 
   6   2  16       39.98       42.01     16.55 o 
   7   2  16        2.75        6.26     16.50 o 
   8   2  16        1.09        1.92      4.91 o 
  -8   3  16       19.58       34.92     35.86 o 
  -7   3  16       60.52       72.31     26.42 o 
  -6   3  16       18.47       32.92     21.81 o 
  -5   3  16       20.78       15.93     15.12 o 
  -4   3  16      172.38      192.89     14.86 o 
  -3   3  16      225.42      192.34     16.15 o 
  -2   3  16      208.90      185.56     16.63 o 
  -1   3  16      185.28      178.86     16.60 o 
   0   3  16      886.80      950.92     16.78 o 
   1   3  16      183.13      175.52     11.90 o 
   2   3  16      204.06      188.08     11.35 o 
   3   3  16      221.42      196.46      9.51 o 
   4   3  16      172.44      191.92     14.15 o 
   5   3  16       20.40       35.16     14.21 o 
   6   3  16       17.92       21.54     16.86 o 
   7   3  16       59.18       70.28     22.64 o 
   8   3  16       20.37       29.75     27.93 o 
  -8   4  16       18.53       48.19     37.30 o 
  -7   4  16       93.36      114.24     30.76 o 
  -6   4  16       29.94       42.00     22.27 o 
  -5   4  16       55.72       61.28     19.26 o 
  -4   4  16      195.30      189.09     14.20 o 
  -3   4  16        2.44        6.71     16.47 o 
  -2   4  16      183.48      195.58     14.32 o 
  -1   4  16      527.18      541.17     13.52 o 
   0   4  16      100.82      102.34     10.31 o 
   1   4  16      532.63      565.42     13.20 o 
   2   4  16      181.97      184.22      9.69 o 
   3   4  16        2.00        5.11      6.42 o 
   4   4  16      192.59      181.33     15.03 o 
   5   4  16       57.62       71.04     14.89 o 
   6   4  16       30.26       33.24     16.99 o 
   7   4  16       93.15       86.39     23.23 o 
   8   4  16       17.46       34.00     28.32 o 
  -8   5  16        9.20       38.68     38.00 o 
  -7   5  16       48.86       64.73     26.31 o 
  -6   5  16       91.27       95.95     25.49 o 
  -5   5  16        3.85       18.18     28.31 o 
  -4   5  16        2.44       14.30     14.62 o 
  -3   5  16       51.89       49.32     11.93 o 
  -2   5  16       30.70       22.21     14.15 o 
  -1   5  16      171.06      172.95     10.05 o 
   0   5  16      851.30      860.81     15.57 o 
   1   5  16      174.82      177.66     11.28 o 
   2   5  16       29.89       38.19     11.31 o 
   3   5  16       53.19       57.93     11.66 o 
   4   5  16        1.84        9.24      6.78 o 
   5   5  16        3.99       18.16     14.32 o 
   6   5  16       92.10       98.28     18.42 o 
   7   5  16       48.65       60.93     24.38 o 
   8   5  16       10.02       41.52     29.23 o 
  -7   6  16       57.86       70.74     27.77 o 
  -6   6  16       13.66        9.60     14.60 o 
  -5   6  16       53.88       46.38     18.01 o 
  -4   6  16       50.68       45.83     14.08 o 
  -3   6  16       53.14       44.82     15.04 o 
  -2   6  16      146.70      164.83     14.54 o 
  -1   6  16      217.55      219.46     16.26 o 
   0   6  16        6.40       15.19     10.77 o 
   1   6  16      220.06      216.16     11.02 o 
   2   6  16      146.35      142.26     11.78 o 
   3   6  16       51.53       51.98     12.40 o 
   4   6  16       51.35       56.85     16.15 o 
   5   6  16       53.55       47.52     17.67 o 
   6   6  16       14.61       31.05     19.52 o 
   7   6  16       57.67       76.42     25.08 o 
  -7   7  16       11.89       25.91     33.26 o 
  -6   7  16        3.31        4.50     29.50 o 
  -5   7  16        6.24        9.72     24.33 o 
  -4   7  16       95.23       84.90     16.83 o 
  -3   7  16      239.22      202.79     19.87 o 
  -2   7  16        1.61        4.91      9.67 o 
  -1   7  16       19.61       29.88     13.22 o 
   0   7  16       54.09       57.35     10.81 o 
   1   7  16       17.90       23.23     11.70 o 
   2   7  16        1.09        3.57      4.43 o 
   3   7  16      237.67      244.44     15.56 o 
   4   7  16       96.10       81.52     17.06 o 
   5   7  16        5.56        8.81     11.10 o 
   6   7  16        3.13       14.25     19.42 o 
   7   7  16       11.73       26.84     25.78 o 
  -7   8  16       16.65       24.87     30.10 o 
  -6   8  16       25.16       25.69     26.43 o 
  -5   8  16       17.14       43.84     25.81 o 
  -4   8  16       90.84       66.26     22.97 o 
  -3   8  16      103.98      121.86     17.25 o 
  -2   8  16       46.32       50.44     15.89 o 
  -1   8  16      130.60      103.77     15.34 o 
   0   8  16       50.49       43.49     13.89 o 
   1   8  16      123.85      128.62     12.17 o 
   2   8  16       44.40       46.97     12.24 o 
   3   8  16      106.49      115.79     15.08 o 
   4   8  16       95.25       92.92     18.17 o 
   5   8  16       18.40       26.01     20.27 o 
   6   8  16       22.95       47.27     22.00 o 
   7   8  16       17.48       44.49     25.97 o 
  -6   9  16       21.30       37.44     28.06 o 
  -5   9  16       12.93       24.83     27.51 o 
  -4   9  16       34.60       36.03     24.26 o 
  -3   9  16      102.38      105.70     18.22 o 
  -2   9  16       14.63       31.21     17.07 o 
  -1   9  16        1.19        5.30     18.32 o 
   0   9  16       12.05       15.53     14.92 o 
   1   9  16        1.07       16.38     12.95 o 
   2   9  16       14.98       30.32     15.87 o 
   3   9  16      101.22      101.37     15.80 o 
   4   9  16       35.49       34.96     20.79 o 
   5   9  16       12.83       28.21     13.56 o 
   6   9  16       20.30       56.33     26.01 o 
  -6  10  16        3.07        9.74     31.74 o 
  -5  10  16        7.76       15.38     29.34 o 
  -4  10  16        8.52       30.73     26.50 o 
  -3  10  16       12.75       28.44     21.98 o 
  -2  10  16       79.35       82.37     18.66 o 
  -1  10  16      191.28      203.26     21.06 o 
   0  10  16      857.38      900.80     22.49 o 
   1  10  16      189.11      190.87     15.75 o 
   2  10  16       80.34       97.46     18.81 o 
   3  10  16       12.24        8.39      8.09 o 
   4  10  16        8.73       10.24     18.42 o 
   5  10  16        8.21       45.84     27.21 o 
   6  10  16        2.89       23.42     32.17 o 
  -6  11  16        8.83       27.20     31.82 o 
  -5  11  16       10.51        3.37     16.07 o 
  -4  11  16        4.67        6.61     28.21 o 
  -3  11  16        1.83       13.01     21.49 o 
  -2  11  16      118.69       97.09     20.53 o 
  -1  11  16       25.19       29.93     19.89 o 
   0  11  16       69.26       74.34     19.08 o 
   1  11  16       25.36       43.70     23.91 o 
   2  11  16      115.76      117.30     20.85 o 
   3  11  16        2.00       19.08     18.36 o 
   4  11  16        5.15       19.63     13.38 o 
   5  11  16       10.53       33.99     29.21 o 
   6  11  16        8.58       32.01     33.18 o 
  -5  12  16        9.75       17.23     34.36 o 
  -4  12  16       52.91       43.72     30.89 o 
  -3  12  16        5.57        5.75     10.35 o 
  -2  12  16        6.57       21.42     25.22 o 
  -1  12  16       95.27       91.91     20.90 o 
   0  12  16       67.21       70.39     20.62 o 
   1  12  16       90.86       92.84     24.68 o 
   2  12  16        5.84        5.60     11.77 o 
   3  12  16        5.09        1.54      6.52 o 
   4  12  16       53.09       86.62     24.46 o 
   5  12  16        9.90       24.72     31.74 o 
  -4  13  16        6.54       13.93     15.84 o 
  -3  13  16       16.26       25.89     38.47 o 
  -2  13  16        0.24       11.03     28.76 o 
  -1  13  16       13.53       28.97     23.04 o 
   0  13  16       44.35       44.31     27.86 o 
   1  13  16       13.58        2.87      9.25 o 
   2  13  16        0.23       20.05     34.95 o 
   3  13  16       16.83       28.75     31.90 o 
   4  13  16        6.40       28.30     27.02 o 
  -3  14  16        7.41       11.10     33.28 o 
  -2  14  16       52.56       71.51     26.46 o 
  -1  14  16      120.24      124.47     30.90 o 
   0  14  16       12.96       30.03     31.14 o 
   1  14  16      121.00       99.60     30.39 o 
   2  14  16       51.44       60.88     39.12 o 
   3  14  16        7.70       24.46     42.41 o 
  -2  15  16        3.86        0.22      6.37 o 
  -1  15  16        2.77        7.80     32.99 o 
   0  15  16      259.65      283.46     40.97 o 
   1  15  16        2.69        8.75     28.75 o 
   2  15  16        3.45        6.20     31.33 o 
   1   0  17        1.69        2.41      9.88 o 
   2   0  17       17.45       14.95     13.58 o 
   3   0  17      283.67      280.23     10.29 o 
   4   0  17       51.10       31.56     16.08 o 
   5   0  17       10.72       25.59     23.97 o 
   6   0  17        0.21       23.65     21.93 o 
   7   0  17       68.80       69.99     32.00 o 
   8   0  17       24.57       30.01     29.00 o 
  -8   1  17       42.55       58.80     32.63 o 
  -7   1  17       17.76       24.96     26.55 o 
  -6   1  17       28.19       47.42     23.36 o 
  -5   1  17       91.79       89.31     23.70 o 
  -4   1  17       21.20       17.22     20.52 o 
  -3   1  17      396.51      406.27     16.39 o 
  -2   1  17      174.91      174.12     14.51 o 
  -1   1  17       98.70       95.64     13.45 o 
   0   1  17      436.86      389.08     16.06 o 
   1   1  17       96.58      105.42     13.49 o 
   2   1  17      174.50      171.96      9.56 o 
   3   1  17      403.43      416.70     11.42 o 
   4   1  17       19.46       24.54     16.27 o 
   5   1  17       89.24      119.99     16.47 o 
   6   1  17       29.24       57.14     22.11 o 
   7   1  17       16.63       34.77     27.20 o 
   8   1  17       44.07       59.12     32.24 o 
  -8   2  17       11.09       29.68     39.24 o 
  -7   2  17       63.08       91.17     32.33 o 
  -6   2  17       20.44        9.91     13.53 o 
  -5   2  17        2.88        7.18     12.61 o 
  -4   2  17       91.05       66.02     20.89 o 
  -3   2  17      124.40       95.33     22.75 o 
  -2   2  17       26.39       33.54     14.08 o 
  -1   2  17       61.15       64.89     13.83 o 
   0   2  17        2.01        3.35     16.53 o 
   1   2  17       60.82       57.68     11.91 o 
   2   2  17       28.35       31.37     12.23 o 
   3   2  17      122.34      110.75     10.89 o 
   4   2  17       89.30       88.77     14.33 o 
   5   2  17        2.13       16.35     16.81 o 
   6   2  17       19.86       17.17      8.67 o 
   7   2  17       64.35       84.33     27.54 o 
   8   2  17       11.53       14.93     18.82 o 
  -8   3  17        5.75       21.66     27.86 o 
  -7   3  17       22.12       59.56     28.29 o 
  -6   3  17       54.02       57.06     23.51 o 
  -5   3  17       34.39       20.74     25.03 o 
  -4   3  17      157.28      156.12     16.27 o 
  -3   3  17      316.24      314.66     24.96 o 
  -2   3  17       24.48       48.00     17.38 o 
  -1   3  17      199.53      203.37     14.94 o 
   0   3  17      238.05      217.13     12.16 o 
   1   3  17      196.52      196.58     12.21 o 
   2   3  17       22.08       30.72     12.26 o 
   3   3  17      315.65      304.41     14.19 o 
   4   3  17      157.44      162.14     14.92 o 
   5   3  17       34.48       31.82     12.66 o 
   6   3  17       53.67       61.06     17.96 o 
   7   3  17       22.17       55.46     27.78 o 
   8   3  17        6.00        9.03     35.44 o 
  -7   4  17        8.94       18.56     32.94 o 
  -6   4  17       22.57       35.99     24.01 o 
  -5   4  17       34.53       32.89     19.86 o 
  -4   4  17       59.38       57.68     18.40 o 
  -3   4  17       61.13       68.52     17.36 o 
  -2   4  17      107.92      118.89     14.56 o 
  -1   4  17      317.68      327.87     15.85 o 
   0   4  17       32.91       76.33     11.06 o 
   1   4  17      314.45      317.36     11.92 o 
   2   4  17      108.80      114.87     10.51 o 
   3   4  17       63.93       79.36     12.69 o 
   4   4  17       60.52       59.28     14.41 o 
   5   4  17       33.92       37.12     15.98 o 
   6   4  17       22.48       60.67     18.59 o 
   7   4  17        8.88       33.78     26.78 o 
  -7   5  17       42.31       82.92     32.64 o 
  -6   5  17        3.38       25.22     35.70 o 
  -5   5  17        9.10       14.06     31.12 o 
  -4   5  17       36.85       22.81     16.80 o 
  -3   5  17      209.35      243.38     18.51 o 
  -2   5  17       60.81       60.97     17.05 o 
  -1   5  17       26.23       29.76     11.88 o 
   0   5  17      159.96      172.81     14.42 o 
   1   5  17       27.58       27.68     11.75 o 
   2   5  17       60.83       51.05     12.52 o 
   3   5  17      204.30      227.64     13.18 o 
   4   5  17       38.45       44.24     16.91 o 
   5   5  17        8.61       13.13     16.52 o 
   6   5  17        2.85       19.05     20.14 o 
   7   5  17       41.57       59.30     26.23 o 
  -7   6  17       13.76       18.21     34.07 o 
  -6   6  17       37.86       22.25     29.66 o 
  -5   6  17       29.96       49.08     25.86 o 
  -4   6  17      171.45      167.63     22.36 o 
  -3   6  17        0.03        2.13     12.13 o 
  -2   6  17       97.28       74.77     15.81 o 
  -1   6  17      254.64      256.94     14.72 o 
   0   6  17      132.09      138.17     11.56 o 
   1   6  17      260.29      250.49     12.50 o 
   2   6  17       92.87       88.45     13.26 o 
   3   6  17        0.10        7.20     13.38 o 
   4   6  17      169.07      165.58     17.37 o 
   5   6  17       28.69       49.41     17.56 o 
   6   6  17       39.70       54.24     20.10 o 
   7   6  17       13.56       39.63     26.87 o 
  -7   7  17        4.89       24.23     35.42 o 
  -6   7  17       80.19      115.07     30.98 o 
  -5   7  17       43.73       57.72     25.87 o 
  -4   7  17       76.69       62.52     23.53 o 
  -3   7  17       15.43       17.17     18.91 o 
  -2   7  17       19.43       13.25     16.52 o 
  -1   7  17       26.45       18.80     14.70 o 
   0   7  17        1.05        6.18     15.36 o 
   1   7  17       27.06       32.82     12.10 o 
   2   7  17       20.04       30.63     13.71 o 
   3   7  17       14.69       27.81     16.98 o 
   4   7  17       78.02       95.01     18.76 o 
   5   7  17       44.61       56.67     20.65 o 
   6   7  17       79.95       89.56     21.08 o 
   7   7  17        4.80       33.63     28.52 o 
  -6   8  17       20.05       12.40     14.82 o 
  -5   8  17       21.70       26.76     27.98 o 
  -4   8  17       98.97       84.44     25.12 o 
  -3   8  17       82.46       69.75     18.21 o 
  -2   8  17        0.66       11.75     17.43 o 
  -1   8  17      103.41       75.81     16.92 o 
   0   8  17       72.90       49.26     14.88 o 
   1   8  17      101.28       98.91     14.62 o 
   2   8  17        0.69       19.02     15.14 o 
   3   8  17       80.85       90.12     17.79 o 
   4   8  17       98.41       96.32     19.47 o 
   5   8  17       21.46       29.18     22.88 o 
   6   8  17       19.98       29.83     22.59 o 
  -6   9  17       25.16       31.09     30.01 o 
  -5   9  17       18.24       25.79     29.89 o 
  -4   9  17       80.20       85.15     26.67 o 
  -3   9  17      178.78      199.37     19.29 o 
  -2   9  17       40.09       26.03     18.93 o 
  -1   9  17      229.37      215.97     15.82 o 
   0   9  17      226.12      241.77     15.93 o 
   1   9  17      228.20      241.38     15.93 o 
   2   9  17       43.01       40.17     18.00 o 
   3   9  17      179.13      202.73     17.18 o 
   4   9  17       78.70       80.33     20.62 o 
   5   9  17       17.31       53.37     22.80 o 
   6   9  17       25.89       43.14     31.65 o 
  -6  10  17       19.75       48.85     32.12 o 
  -5  10  17       14.09       28.89     31.76 o 
  -4  10  17       36.00       44.97     28.12 o 
  -3  10  17        5.19       18.81     21.25 o 
  -2  10  17       15.08       22.85     19.93 o 
  -1  10  17      224.32      209.39     19.45 o 
   0  10  17        1.56        7.57     20.21 o 
   1  10  17      218.81      212.70     18.11 o 
   2  10  17       14.37       20.13     18.48 o 
   3  10  17        4.73       13.90     19.37 o 
   4  10  17       35.95       50.83     25.13 o 
   5  10  17       14.00       36.46     23.08 o 
   6  10  17       20.19       37.23     32.47 o 
  -5  11  17       16.92       45.10     41.81 o 
  -4  11  17       36.42       46.54     30.07 o 
  -3  11  17        9.66       11.99     19.72 o 
  -2  11  17       43.69       49.33     21.57 o 
  -1  11  17       19.95       40.79     20.87 o 
   0  11  17       55.79       67.30     20.74 o 
   1  11  17       20.59       22.48     24.71 o 
   2  11  17       43.34       57.74     22.66 o 
   3  11  17        9.94       27.34     21.85 o 
   4  11  17       37.23       58.67     23.50 o 
   5  11  17       16.82       39.04     35.51 o 
  -4  12  17       29.65       23.20     36.75 o 
  -3  12  17       18.32       36.82     30.63 o 
  -2  12  17       52.69       53.23     23.63 o 
  -1  12  17       98.45      121.36     22.39 o 
   0  12  17       16.61        3.45      6.93 o 
   1  12  17       98.63       94.87     26.90 o 
   2  12  17       52.39       51.59     25.19 o 
   3  12  17       18.08       31.45     23.56 o 
   4  12  17       30.49       25.68     29.97 o 
  -4  13  17        8.31       19.92     35.98 o 
  -3  13  17        4.44        7.85     39.77 o 
  -2  13  17       28.74       29.49     20.58 o 
  -1  13  17       43.90       43.55     25.41 o 
   0  13  17       26.88       42.77     29.90 o 
   1  13  17       43.38       54.50     29.77 o 
   2  13  17       26.95       33.58     31.27 o 
   3  13  17        3.96       40.38     30.08 o 
   4  13  17        9.28       26.49     33.04 o 
  -2  14  17        3.39       11.48     19.31 o 
  -1  14  17       28.86       47.30     33.47 o 
   0  14  17        0.15        2.15     24.42 o 
   1  14  17       30.17       27.51     33.93 o 
   2  14  17        3.34       22.52     43.00 o 
   0   0  18      379.16      298.33     21.46 o 
   1   0  18        3.31       17.20     14.80 o 
   2   0  18      598.39      578.31     17.86 o 
   3   0  18      119.06      128.98     14.55 o 
   4   0  18      297.92      313.61     23.17 o 
   5   0  18      278.11      250.10     25.89 o 
   6   0  18        2.62       10.17     25.99 o 
   7   0  18       57.68      110.22     35.55 o 
  -7   1  18        7.76       33.39     33.90 o 
  -6   1  18       77.54      123.07     29.63 o 
  -5   1  18       67.50       94.58     25.20 o 
  -4   1  18       22.77       28.87     17.90 o 
  -3   1  18      176.49      165.23     16.59 o 
  -2   1  18      108.90      104.41     15.31 o 
  -1   1  18      158.44      149.38     14.89 o 
   0   1  18      345.68      393.95     15.89 o 
   1   1  18      154.65      147.84     14.81 o 
   2   1  18      115.70      109.46     13.45 o 
   3   1  18      174.22      168.22     14.14 o 
   4   1  18       21.13        9.58     17.86 o 
   5   1  18       66.79       70.14     20.30 o 
   6   1  18       76.12      107.62     23.44 o 
   7   1  18        7.33       29.33     29.11 o 
  -7   2  18       13.44       36.80     35.03 o 
  -6   2  18       30.95       33.08     24.90 o 
  -5   2  18       10.58       12.60     12.70 o 
  -4   2  18      106.55      119.70     22.44 o 
  -3   2  18       38.31       38.00     24.94 o 
  -2   2  18      106.50      120.17     15.49 o 
  -1   2  18       69.37       54.77     14.59 o 
   0   2  18       23.57       35.41     14.59 o 
   1   2  18       68.91       59.35     13.01 o 
   2   2  18      107.44      109.23     13.65 o 
   3   2  18       38.37       48.98     14.05 o 
   4   2  18      104.44      104.14     18.56 o 
   5   2  18       10.41       15.07     20.65 o 
   6   2  18       29.74       60.60     21.27 o 
   7   2  18       12.93       42.41     29.02 o 
  -7   3  18       29.86       70.66     35.58 o 
  -6   3  18       38.74       57.22     30.50 o 
  -5   3  18        2.73       19.83     32.44 o 
  -4   3  18       32.22       31.67     16.34 o 
  -3   3  18       19.78       20.43     18.27 o 
  -2   3  18       75.37       77.49     18.66 o 
  -1   3  18       37.84       52.02     14.93 o 
   0   3  18      204.74      210.48     13.33 o 
   1   3  18       37.34       37.69     13.35 o 
   2   3  18       77.53       93.75     13.60 o 
   3   3  18       19.14       28.40     15.01 o 
   4   3  18       31.26       40.92     16.33 o 
   5   3  18        3.14       23.17     21.68 o 
   6   3  18       38.70       61.81     22.25 o 
   7   3  18       30.51       75.53     30.26 o 
  -7   4  18       13.22       36.84     44.41 o 
  -6   4  18       23.23       53.62     31.06 o 
  -5   4  18       33.58       34.58     27.71 o 
  -4   4  18        3.72       12.60     28.35 o 
  -3   4  18      116.39      137.55     16.67 o 
  -2   4  18        6.51        4.77     10.99 o 
  -1   4  18       15.32       26.59     12.18 o 
   0   4  18     1807.10     1898.76     31.00 o 
   1   4  18       15.16       15.78     12.20 o 
   2   4  18        7.23       14.23     12.92 o 
   3   4  18      116.94      125.22     13.74 o 
   4   4  18        3.10       18.04     17.31 o 
   5   4  18       32.90       31.94     17.68 o 
   6   4  18       23.17       38.86     21.72 o 
   7   4  18       12.99       30.50     37.60 o 
  -7   5  18        9.38        9.12     36.29 o 
  -6   5  18        1.20       17.36     38.36 o 
  -5   5  18       49.99       79.35     34.09 o 
  -4   5  18        9.61       35.67     30.05 o 
  -3   5  18       28.48       33.95     19.73 o 
  -2   5  18      121.56      118.45     18.26 o 
  -1   5  18      321.02      323.75     16.72 o 
   0   5  18      270.78      268.64     12.63 o 
   1   5  18      331.84      332.10     13.67 o 
   2   5  18      120.99      121.21     13.38 o 
   3   5  18       29.75       35.36     14.30 o 
   4   5  18        9.27       28.30     18.07 o 
   5   5  18       48.26       62.38     18.22 o 
   6   5  18        1.54       18.99     14.45 o 
   7   5  18        8.81       15.17     24.42 o 
  -7   6  18       49.79       83.81     36.42 o 
  -6   6  18       18.05       28.16     32.04 o 
  -5   6  18        9.11       19.87     28.18 o 
  -4   6  18      203.77      196.72     29.75 o 
  -3   6  18       23.03       30.23     30.74 o 
  -2   6  18        0.93        5.18      8.91 o 
  -1   6  18       80.04       74.84     16.73 o 
   0   6  18        3.90       12.12     15.46 o 
   1   6  18       78.97       82.90     13.42 o 
   2   6  18        1.18       17.98     13.37 o 
   3   6  18       23.31       21.23     16.98 o 
   4   6  18      205.68      219.62     18.41 o 
   5   6  18        8.21       17.72     19.50 o 
   6   6  18       17.60       20.62     13.55 o 
   7   6  18       48.08       71.79     32.82 o 
  -6   7  18       50.90       56.15     32.92 o 
  -5   7  18       47.83       60.80     29.27 o 
  -4   7  18       21.37       14.85     25.11 o 
  -3   7  18      134.16      113.78     18.49 o 
  -2   7  18       14.93       16.63     18.31 o 
  -1   7  18       79.74       75.11     15.52 o 
   0   7  18       20.30       29.24     15.75 o 
   1   7  18       82.10       70.01     15.74 o 
   2   7  18       14.24       19.02     14.77 o 
   3   7  18      136.60      157.30     18.27 o 
   4   7  18       21.64       25.49     13.82 o 
   5   7  18       46.46       53.20     22.04 o 
   6   7  18       51.84       73.83     22.92 o 
  -6   8  18       27.68       46.54     35.24 o 
  -5   8  18       24.89       37.06     30.12 o 
  -4   8  18       52.66       61.13     26.92 o 
  -3   8  18        4.76       17.68     19.73 o 
  -2   8  18       77.18       71.00     18.86 o 
  -1   8  18      108.35       95.89     18.14 o 
   0   8  18        0.11        4.57      5.64 o 
   1   8  18      110.87      111.33     16.68 o 
   2   8  18       77.98       83.66     20.09 o 
   3   8  18        4.08       13.30     15.39 o 
   4   8  18       52.14       71.89     20.82 o 
   5   8  18       24.38       34.06     20.13 o 
   6   8  18       28.79       50.61     24.61 o 
  -6   9  18       12.26       18.16     23.69 o 
  -5   9  18       79.51       78.71     31.56 o 
  -4   9  18        0.99       26.37     28.56 o 
  -3   9  18       46.77       60.45     21.21 o 
  -2   9  18       37.95       39.58     19.75 o 
  -1   9  18      179.84      179.42     19.77 o 
   0   9  18        3.22       22.42     20.81 o 
   1   9  18      170.77      195.48     17.46 o 
   2   9  18       38.19       52.78     19.31 o 
   3   9  18       46.19       72.70     22.46 o 
   4   9  18        1.12       20.33     20.92 o 
   5   9  18       79.36       99.67     25.47 o 
   6   9  18       11.85       39.60     28.96 o 
  -5  10  18       28.06       37.32     33.90 o 
  -4  10  18        4.40       13.01     34.20 o 
  -3  10  18       46.37       47.48     23.45 o 
  -2  10  18       16.13        9.45      9.30 o 
  -1  10  18       98.48       92.76     21.75 o 
   0  10  18       57.80       58.86     20.79 o 
   1  10  18       97.60      112.43     21.54 o 
   2  10  18       16.35       31.96     23.27 o 
   3  10  18       47.71       51.66     22.17 o 
   4  10  18        4.73       21.71     25.89 o 
   5  10  18       29.18       45.14     29.46 o 
  -4  11  18        4.56       15.27     26.45 o 
  -3  11  18       37.79       50.14     30.26 o 
  -2  11  18       27.65       32.45     23.75 o 
  -1  11  18       19.74       24.77     22.67 o 
   0  11  18        0.50       10.98     13.70 o 
   1  11  18       20.61       23.40     26.89 o 
   2  11  18       27.81       27.83     23.23 o 
   3  11  18       36.92       46.28     24.00 o 
   4  11  18        4.51       10.53     28.85 o 
  -4  12  18        7.08       44.51     35.35 o 
  -3  12  18       17.81        2.51      8.83 o 
  -2  12  18       78.39       86.42     25.56 o 
  -1  12  18       24.19       36.12     24.83 o 
   0  12  18        2.48       28.93     29.54 o 
   1  12  18       24.63       25.71     29.56 o 
   2  12  18       78.66       94.74     26.95 o 
   3  12  18       17.49       20.02     29.65 o 
   4  12  18        7.51       32.48     36.70 o 
  -3  13  18       29.99       61.66     35.82 o 
  -2  13  18       43.37       47.12     27.07 o 
  -1  13  18       44.32       60.79     32.10 o 
   0  13  18        3.82        4.79     21.12 o 
   1  13  18       46.38       83.08     32.64 o 
   2  13  18       44.39       58.71     33.94 o 
   3  13  18       29.29       17.11     11.60 o 
  -1  14  18       16.53       36.06     34.56 o 
   0  14  18       20.50       26.02     34.17 o 
   1  14  18       16.59       17.88     23.99 o 
   1   0  19      503.97      542.85     18.50 o 
   2   0  19        3.12       16.25     16.54 o 
   3   0  19      119.48       87.25     16.14 o 
   4   0  19       17.72       27.00     29.93 o 
   5   0  19       49.93       38.38     28.03 o 
   6   0  19        4.71       24.77     30.73 o 
   7   0  19        0.01       21.37     38.22 o 
  -7   1  19       26.05       58.11     36.99 o 
  -6   1  19        7.93       29.00     39.11 o 
  -5   1  19       24.87       22.98     33.40 o 
  -4   1  19      289.48      341.84     31.93 o 
  -3   1  19      352.31      353.80     18.34 o 
  -2   1  19      127.21      118.99     16.76 o 
  -1   1  19      156.95      158.23     16.25 o 
   0   1  19      115.13      118.55     16.00 o 
   1   1  19      157.79      148.75     16.00 o 
   2   1  19      125.46      105.93     14.96 o 
   3   1  19      349.04      376.06     18.75 o 
   4   1  19      289.58      315.90     24.55 o 
   5   1  19       26.62       41.62     22.06 o 
   6   1  19        7.74       37.30     32.69 o 
   7   1  19       27.07       37.91     30.54 o 
  -7   2  19        5.10       39.20     38.65 o 
  -6   2  19       15.07       29.89     31.61 o 
  -5   2  19       12.29       28.70     28.68 o 
  -4   2  19       14.93       23.28     25.04 o 
  -3   2  19       28.33       36.14     20.83 o 
  -2   2  19      105.34       99.18     17.26 o 
  -1   2  19       70.52       70.28     16.52 o 
   0   2  19        0.08        7.01     17.69 o 
   1   2  19       70.82       69.99     14.46 o 
   2   2  19      105.87      112.01     14.89 o 
   3   2  19       28.90       34.90     18.59 o 
   4   2  19       15.09       20.44     20.14 o 
   5   2  19       11.95       25.19     25.63 o 
   6   2  19       14.62       33.98     28.10 o 
   7   2  19        4.74       33.37     32.24 o 
  -7   3  19       14.25       38.34     38.91 o 
  -6   3  19       14.49       17.33     33.61 o 
  -5   3  19       34.86       18.75     28.10 o 
  -4   3  19       12.20       23.99     25.09 o 
  -3   3  19        8.08       11.58     16.15 o 
  -2   3  19       47.39       65.99     17.39 o 
  -1   3  19        4.39        5.15      6.79 o 
   0   3  19       12.92       20.98     14.59 o 
   1   3  19        4.66       18.67     14.62 o 
   2   3  19       46.99       61.78     17.87 o 
   3   3  19        8.34        3.39     13.10 o 
   4   3  19       12.69        5.58      6.19 o 
   5   3  19       36.39       53.37     20.83 o 
   6   3  19       14.49       17.27     13.97 o 
   7   3  19       13.10       47.37     32.37 o 
  -7   4  19        9.16        6.44     21.84 o 
  -6   4  19       17.81       57.03     33.78 o 
  -5   4  19       10.47       14.11     29.67 o 
  -4   4  19       49.65       74.56     22.54 o 
  -3   4  19       76.70       78.58     20.96 o 
  -2   4  19       13.74       35.06     17.81 o 
  -1   4  19       20.23       22.11     15.17 o 
   0   4  19       11.22       29.61     13.32 o 
   1   4  19       23.70       32.25     13.63 o 
   2   4  19       14.12       29.44     14.63 o 
   3   4  19       78.90       81.14     15.17 o 
   4   4  19       51.27       71.88     19.11 o 
   5   4  19       10.40       22.08     22.77 o 
   6   4  19       17.18       43.49     23.90 o 
   7   4  19        9.05       31.62     34.69 o 
  -6   5  19        1.69        6.88     42.49 o 
  -5   5  19       87.25      103.87     36.15 o 
  -4   5  19        0.36       16.63     48.53 o 
  -3   5  19       17.28       37.81     21.97 o 
  -2   5  19       42.58       37.38     20.39 o 
  -1   5  19       63.67       72.68     17.38 o 
   0   5  19       84.71       91.95     15.80 o 
   1   5  19       64.56       75.00     14.22 o 
   2   5  19       42.02       40.50     16.54 o 
   3   5  19       18.44       20.66     17.68 o 
   4   5  19        0.27       21.15     21.03 o 
   5   5  19       84.91      112.23     21.64 o 
   6   5  19        1.82       18.77     20.11 o 
  -6   6  19       60.39       82.22     34.16 o 
  -5   6  19        8.58       38.22     30.63 o 
  -4   6  19       28.47       56.93     32.59 o 
  -3   6  19        1.64       17.81     25.23 o 
  -2   6  19        8.49       26.20     21.40 o 
  -1   6  19       12.39        1.68      7.85 o 
   0   6  19      389.35      381.98     16.69 o 
   1   6  19       12.49       24.27     16.25 o 
   2   6  19        9.15       16.77     15.36 o 
   3   6  19        1.70        4.75      9.57 o 
   4   6  19       28.77       43.44     20.10 o 
   5   6  19        8.71       36.73     23.68 o 
   6   6  19       59.53       58.57     26.26 o 
  -6   7  19       16.74       27.01     36.35 o 
  -5   7  19       15.97       28.77     31.17 o 
  -4   7  19       80.49       79.17     33.39 o 
  -3   7  19        6.77       13.44     26.85 o 
  -2   7  19       28.34       38.23     22.25 o 
  -1   7  19       47.98       46.96     18.64 o 
   0   7  19        9.07        4.66     15.63 o 
   1   7  19       47.15       57.48     17.31 o 
   2   7  19       28.67       54.42     21.11 o 
   3   7  19        6.94       31.93     21.80 o 
   4   7  19       81.27       88.11     21.67 o 
   5   7  19       15.98       24.18     24.55 o 
   6   7  19       17.49       47.45     27.54 o 
  -5   8  19       42.81       65.09     39.18 o 
  -4   8  19       11.23       25.78     29.07 o 
  -3   8  19       15.04       27.19     22.01 o 
  -2   8  19      149.95      156.65     20.66 o 
  -1   8  19        4.41        6.96     19.48 o 
   0   8  19       17.30       33.95     17.97 o 
   1   8  19        5.06       18.17     18.60 o 
   2   8  19      148.15      161.94     22.02 o 
   3   8  19       15.13       10.72      9.55 o 
   4   8  19       10.34       30.82     22.77 o 
   5   8  19       43.38       68.61     25.19 o 
  -5   9  19       18.85       35.78     34.36 o 
  -4   9  19        5.50       16.09     30.75 o 
  -3   9  19        7.03       16.24     28.59 o 
  -2   9  19      194.92      176.71     22.05 o 
  -1   9  19       49.14       64.10     21.64 o 
   0   9  19       45.27       37.74     18.98 o 
   1   9  19       48.59       56.84     20.64 o 
   2   9  19      195.11      222.08     23.47 o 
   3   9  19        6.79        2.67      5.29 o 
   4   9  19        5.54       29.64     27.93 o 
   5   9  19       18.90       39.32     29.90 o 
  -4  10  19        0.53        8.12     11.41 o 
  -3  10  19       20.21       31.04     29.82 o 
  -2  10  19       67.85       64.19     24.37 o 
  -1  10  19        1.58        3.67     12.01 o 
   0  10  19        2.88       15.92     22.86 o 
   1  10  19        1.70       14.25     21.23 o 
   2  10  19       68.03       62.15     23.03 o 
   3  10  19       20.09        5.56      7.67 o 
   4  10  19        0.40        9.99     14.45 o 
  -4  11  19        7.37        8.54     51.65 o 
  -3  11  19       13.44       33.38     33.43 o 
  -2  11  19       22.92       39.85     26.06 o 
  -1  11  19       38.28       38.03     25.18 o 
   0  11  19        2.13       21.48     29.50 o 
   1  11  19       38.88       38.08     29.69 o 
   2  11  19       23.82       38.49     24.19 o 
   3  11  19       13.43        5.63     11.88 o 
   4  11  19        7.66       16.95     18.82 o 
  -3  12  19       19.09       34.05     42.02 o 
  -2  12  19        1.34        3.56     13.75 o 
  -1  12  19        6.49       22.57     32.71 o 
   0  12  19       16.23       35.12     37.14 o 
   1  12  19        6.26       16.62     29.16 o 
   2  12  19        1.30        9.38      9.92 o 
   3  12  19       18.75       56.13     27.70 o 
  -1  13  19       87.18      127.66     34.52 o 
   0  13  19        8.40       13.45     24.92 o 
   1  13  19       87.21      104.38     34.55 o 
   0   0  20       44.59       56.50     25.60 o 
   1   0  20       71.99       80.13     17.86 o 
   2   0  20      232.14      265.70     16.64 o 
   3   0  20       52.61       65.32     19.90 o 
   4   0  20        1.46        4.80     17.77 o 
   5   0  20        0.07        5.37     35.32 o 
   6   0  20        0.03       17.21     35.02 o 
  -6   1  20        4.55       17.12     35.85 o 
  -5   1  20        3.89        8.64     27.95 o 
  -4   1  20       78.10       74.38     27.46 o 
  -3   1  20       25.04       25.08     20.19 o 
  -2   1  20       80.41       83.01     18.57 o 
  -1   1  20      174.40      196.03     17.87 o 
   0   1  20        2.26       22.44     18.27 o 
   1   1  20      176.02      164.52     17.70 o 
   2   1  20       82.07       80.14     16.51 o 
   3   1  20       25.65       54.57     20.66 o 
   4   1  20       80.25       88.96     26.93 o 
   5   1  20        3.58        7.04     21.63 o 
   6   1  20        4.36       28.50     35.08 o 
  -6   2  20       69.84       78.74     35.11 o 
  -5   2  20       37.43       43.12     30.53 o 
  -4   2  20       62.19       71.37     27.04 o 
  -3   2  20       15.95       18.22     20.53 o 
  -2   2  20       16.01       36.18     20.91 o 
  -1   2  20        1.38        6.70     14.81 o 
   0   2  20       71.23       87.96     17.94 o 
   1   2  20        1.32        4.26      8.20 o 
   2   2  20       14.72       30.34     18.93 o 
   3   2  20       15.79       16.52     20.43 o 
   4   2  20       61.81       66.28     22.87 o 
   5   2  20       38.02       52.13     25.61 o 
   6   2  20       68.85       86.53     28.87 o 
  -6   3  20        3.13       17.71     34.80 o 
  -5   3  20       39.43       71.55     30.86 o 
  -4   3  20       48.22       71.39     27.74 o 
  -3   3  20       30.95       27.38     21.80 o 
  -2   3  20       22.00       23.02     19.29 o 
  -1   3  20       73.29       83.04     18.38 o 
   0   3  20      111.30      128.31     15.92 o 
   1   3  20       72.34       68.44     16.37 o 
   2   3  20       19.80       24.47     19.30 o 
   3   3  20       30.52       31.34     18.32 o 
   4   3  20       48.19       61.95     20.89 o 
   5   3  20       39.86       58.11     22.73 o 
   6   3  20        3.00       24.13     30.16 o 
  -6   4  20        4.59       37.89     35.38 o 
  -5   4  20       14.06       36.84     31.63 o 
  -4   4  20       39.12       43.86     28.16 o 
  -3   4  20       28.66       42.57     23.47 o 
  -2   4  20       33.35       47.64     17.29 o 
  -1   4  20       80.47       88.29     16.77 o 
   0   4  20      299.60      250.07     14.71 o 
   1   4  20       81.26       79.98     15.00 o 
   2   4  20       34.70       44.38     16.21 o 
   3   4  20       28.84       29.63     18.99 o 
   4   4  20       38.38       38.00     20.56 o 
   5   4  20       13.65       23.71     23.08 o 
   6   4  20        4.70        4.89     10.39 o 
  -6   5  20       25.31       80.31     44.77 o 
  -5   5  20       50.26       62.60     40.20 o 
  -4   5  20        6.04       22.75     28.17 o 
  -3   5  20      101.84      109.47     24.27 o 
  -2   5  20        5.88       18.49     22.84 o 
  -1   5  20       17.85       23.88     17.71 o 
   0   5  20       89.28      100.74     17.02 o 
   1   5  20       16.90        7.85      6.87 o 
   2   5  20        6.27       14.28     14.22 o 
   3   5  20      102.66      133.92     19.65 o 
   4   5  20        5.89       27.76     22.54 o 
   5   5  20       49.58       67.18     23.96 o 
   6   5  20       25.63       41.52     27.07 o 
  -6   6  20       49.94       60.33     37.48 o 
  -5   6  20       43.68       58.61     32.75 o 
  -4   6  20       81.21       76.09     34.79 o 
  -3   6  20       21.68       30.81     24.06 o 
  -2   6  20       54.24       61.83     23.38 o 
  -1   6  20       72.74       69.89     20.02 o 
   0   6  20        0.08       24.81     17.72 o 
   1   6  20       72.88       67.98     18.23 o 
   2   6  20       55.46       63.94     22.13 o 
   3   6  20       23.09       50.02     20.14 o 
   4   6  20       81.57       90.74     21.88 o 
   5   6  20       43.72       71.72     25.34 o 
   6   6  20       47.35       58.38     28.83 o 
  -5   7  20        7.48       28.93     34.72 o 
  -4   7  20       15.30       23.60     36.83 o 
  -3   7  20        8.66       30.40     24.52 o 
  -2   7  20       74.49       69.01     24.74 o 
  -1   7  20       36.04       45.12     20.81 o 
   0   7  20       69.16       81.08     18.98 o 
   1   7  20       35.31       38.29     19.48 o 
   2   7  20       72.42       79.64     22.72 o 
   3   7  20        8.54        7.26     16.77 o 
   4   7  20       15.66       28.65     21.12 o 
   5   7  20        7.63       32.19     29.49 o 
  -5   8  20       21.24       16.93     42.54 o 
  -4   8  20        1.38        3.15     37.69 o 
  -3   8  20       10.74       17.50     35.28 o 
  -2   8  20       33.99       40.02     25.27 o 
  -1   8  20      104.01      117.24     24.93 o 
   0   8  20        3.98       19.09     21.46 o 
   1   8  20      105.73       94.77     22.79 o 
   2   8  20       33.68       31.87     24.02 o 
   3   8  20       11.33       15.62     25.07 o 
   4   8  20        1.47        5.56     29.75 o 
   5   8  20       20.77       32.25     29.94 o 
  -4   9  20        8.07       38.43     34.12 o 
  -3   9  20        0.55       10.15     29.68 o 
  -2   9  20       44.40       47.38     24.65 o 
  -1   9  20      156.63      162.76     23.28 o 
   0   9  20        9.15       18.32     22.61 o 
   1   9  20      158.24      181.12     24.89 o 
   2   9  20       44.77       67.01     25.18 o 
   3   9  20        0.35        9.39     27.00 o 
   4   9  20        7.92       11.93     16.73 o 
  -4  10  20       12.86       16.02     35.71 o 
  -3  10  20       27.77       39.02     33.36 o 
  -2  10  20        2.53       17.83     25.79 o 
  -1  10  20        3.34       10.42     25.79 o 
   0  10  20        2.30       26.40     28.78 o 
   1  10  20        3.54       13.90     23.66 o 
   2  10  20        2.31        3.50      6.28 o 
   3  10  20       27.16       46.05     28.72 o 
   4  10  20       13.07       42.31     31.32 o 
  -3  11  20       29.46       45.86     34.95 o 
  -2  11  20        9.35       16.57     24.16 o 
  -1  11  20       11.75       33.44     30.64 o 
   0  11  20        0.86       14.31     31.94 o 
   1  11  20       11.65       18.74     32.75 o 
   2  11  20        9.19       18.89     26.48 o 
   3  11  20       28.92       62.48     31.86 o 
  -2  12  20        9.63       23.78     30.23 o 
  -1  12  20       47.84       73.46     34.87 o 
   0  12  20       16.78       17.36     35.28 o 
   1  12  20       47.72       63.74     34.39 o 
   2  12  20        9.93       20.54     29.03 o 
   1   0  21       42.63       53.05     20.10 o 
   2   0  21       47.51       56.86     18.41 o 
   3   0  21        5.12       10.76     16.04 o 
   4   0  21       65.52       90.35     28.91 o 
   5   0  21       26.21       60.83     26.37 o 
   6   0  21        1.01       13.95     26.57 o 
  -6   1  21        3.09       15.41     26.85 o 
  -5   1  21       15.49       28.89     29.92 o 
  -4   1  21       55.42       46.58     29.63 o 
  -3   1  21       32.16       31.17     27.10 o 
  -2   1  21        7.86       29.30     20.38 o 
  -1   1  21        4.43        2.68      5.54 o 
   0   1  21       25.13       37.30     19.28 o 
   1   1  21        4.17       20.59     17.75 o 
   2   1  21        7.83       22.24     21.62 o 
   3   1  21       30.69       35.78     22.66 o 
   4   1  21       56.58       40.25     30.17 o 
   5   1  21       15.61       41.89     27.27 o 
   6   1  21        2.96       23.61     47.47 o 
  -6   2  21       15.18       35.35     37.56 o 
  -5   2  21       15.54       12.32     41.03 o 
  -4   2  21       35.76       49.26     29.82 o 
  -3   2  21        1.58       18.36     26.68 o 
  -2   2  21      107.22      140.24     20.58 o 
  -1   2  21       29.36       24.25     13.31 o 
   0   2  21      169.30      177.79     19.67 o 
   1   2  21       30.67       37.85     17.55 o 
   2   2  21      105.83      142.62     21.15 o 
   3   2  21        1.85        9.19     12.84 o 
   4   2  21       37.02       36.77     24.72 o 
   5   2  21       16.57       38.05     27.25 o 
   6   2  21       14.66       54.04     32.65 o 
  -6   3  21       33.89       84.91     37.35 o 
  -5   3  21       41.18       43.71     33.64 o 
  -4   3  21       13.08       20.46     30.17 o 
  -3   3  21       30.29       53.79     22.11 o 
  -2   3  21        3.29       12.05     16.91 o 
  -1   3  21       13.68        3.20     10.05 o 
   0   3  21        2.98       20.25     19.10 o 
   1   3  21       14.49       26.71     20.64 o 
   2   3  21        3.42       15.47     21.74 o 
   3   3  21       30.96        8.98      9.65 o 
   4   3  21       12.14       33.31     22.02 o 
   5   3  21       40.46       75.43     24.86 o 
   6   3  21       33.76       53.38     32.49 o 
  -5   4  21       13.38       16.62     34.34 o 
  -4   4  21       17.23       44.59     31.06 o 
  -3   4  21       11.53        3.17      5.39 o 
  -2   4  21       52.12       53.29     19.12 o 
  -1   4  21       45.46       41.70     18.55 o 
   0   4  21        0.55       25.83     18.16 o 
   1   4  21       44.86       42.86     18.27 o 
   2   4  21       52.17       62.86     16.96 o 
   3   4  21       11.58       21.00     21.00 o 
   4   4  21       17.20       15.41     23.41 o 
   5   4  21       13.14       13.01     12.66 o 
  -5   5  21       12.23       39.53     43.25 o 
  -4   5  21        3.62        4.24     23.92 o 
  -3   5  21        2.42        5.50     21.04 o 
  -2   5  21       62.21       77.11     21.94 o 
  -1   5  21       10.60       19.09     23.84 o 
   0   5  21      196.23      223.37     18.85 o 
   1   5  21        9.68       29.87     19.52 o 
   2   5  21       61.06       68.98     20.31 o 
   3   5  21        2.14        6.82      8.07 o 
   4   5  21        3.70        5.70     27.95 o 
   5   5  21       13.11       31.54     26.45 o 
  -5   6  21       37.94       39.23     36.04 o 
  -4   6  21       18.29       16.40     36.96 o 
  -3   6  21        4.00       17.10     27.12 o 
  -2   6  21       16.92       51.31     25.27 o 
  -1   6  21       70.81       67.05     19.89 o 
   0   6  21        0.33        8.18     15.85 o 
   1   6  21       67.29       69.94     20.18 o 
   2   6  21       16.60       14.00     15.63 o 
   3   6  21        3.48       16.96     24.58 o 
   4   6  21       18.00       30.23     24.52 o 
   5   6  21       37.89       76.56     28.29 o 
  -5   7  21       18.31        8.77     29.43 o 
  -4   7  21        2.38        5.67     47.20 o 
  -3   7  21        2.42       12.29     41.78 o 
  -2   7  21       14.17       21.65     27.48 o 
  -1   7  21        3.99        8.31     14.00 o 
   0   7  21       15.33       30.90     20.81 o 
   1   7  21        3.94       15.19     20.88 o 
   2   7  21       13.55        9.32     10.63 o 
   3   7  21        2.45       19.23     26.93 o 
   4   7  21        2.83        3.39      9.49 o 
   5   7  21       18.41       39.89     32.12 o 
  -4   8  21        6.24       21.07     41.78 o 
  -3   8  21        9.07        2.77     16.03 o 
  -2   8  21       53.56       68.75     27.27 o 
  -1   8  21       61.86       64.39     27.75 o 
   0   8  21       66.62       84.14     21.80 o 
   1   8  21       62.30       66.06     25.29 o 
   2   8  21       54.50       67.50     26.24 o 
   3   8  21        9.56       27.16     27.60 o 
   4   8  21        6.28       18.06     28.70 o 
  -3   9  21       26.81       16.76     40.22 o 
  -2   9  21        8.10       30.88     30.74 o 
  -1   9  21        7.44       20.75     28.38 o 
   0   9  21       46.59       68.81     26.92 o 
   1   9  21        7.77       35.97     26.86 o 
   2   9  21        8.19       19.23     20.68 o 
   3   9  21       26.21       51.91     30.21 o 
  -3  10  21      108.07      107.85     36.43 o 
  -2  10  21        3.99        4.04      8.51 o 
  -1  10  21        0.50       15.86     29.58 o 
   0  10  21        0.06       14.77     34.24 o 
   1  10  21        0.29        4.32     27.09 o 
   2  10  21        4.24       16.98     29.20 o 
   3  10  21      108.01      110.26     31.12 o 
  -1  11  21        0.94        8.77     40.75 o 
   0  11  21        0.18       15.53     39.41 o 
   1  11  21        0.90        4.10     28.82 o 
   0   0  22       81.83       67.39     31.29 o 
   1   0  22        0.03       10.47     22.23 o 
   2   0  22       16.22       12.95     16.89 o 
   3   0  22        7.07       25.29     35.73 o 
   4   0  22      127.17      134.71     33.04 o 
   5   0  22        3.72       31.52     30.16 o 
  -5   1  22       17.86       29.84     36.64 o 
  -4   1  22       76.08       77.67     32.86 o 
  -3   1  22       22.56       31.63     29.59 o 
  -2   1  22        0.69       16.78     23.26 o 
  -1   1  22      152.93      194.15     22.05 o 
   0   1  22        0.64       18.98     21.92 o 
   1   1  22      156.36      176.64     19.58 o 
   2   1  22        0.74        5.43     14.81 o 
   3   1  22       22.59       49.63     25.08 o 
   4   1  22       74.83       97.58     32.55 o 
   5   1  22       17.25       25.28     29.39 o 
  -5   2  22        7.26        1.14      5.91 o 
  -4   2  22       17.17       13.53     43.74 o 
  -3   2  22        0.84        1.32     14.44 o 
  -2   2  22        4.56       17.38     22.70 o 
  -1   2  22        7.14       21.86     21.99 o 
   0   2  22       16.40       24.39     19.19 o 
   1   2  22        7.44       11.71     22.13 o 
   2   2  22        4.51        1.25      2.74 o 
   3   2  22        0.77        6.58     24.34 o 
   4   2  22       17.34       32.26     27.42 o 
   5   2  22        7.31       35.72     26.85 o 
  -5   3  22       32.03       78.44     37.03 o 
  -4   3  22        1.70       14.11     33.15 o 
  -3   3  22      110.58      124.73     27.98 o 
  -2   3  22       86.36      103.20     20.71 o 
  -1   3  22       54.05       62.32     22.41 o 
   0   3  22        0.59       24.34     22.80 o 
   1   3  22       55.86       76.13     22.91 o 
   2   3  22       87.53       98.88     24.28 o 
   3   3  22      112.06      131.85     25.44 o 
   4   3  22        2.07        8.60     27.52 o 
   5   3  22       31.79       66.34     27.38 o 
  -5   4  22        6.91       32.42     38.33 o 
  -4   4  22       20.93       43.85     33.88 o 
  -3   4  22       16.15       26.27     24.48 o 
  -2   4  22       15.06       29.45     21.37 o 
  -1   4  22        4.13       23.45     20.69 o 
   0   4  22        5.19       21.03     20.30 o 
   1   4  22        3.90       19.47     22.87 o 
   2   4  22       14.33       23.39     19.55 o 
   3   4  22       15.43       18.77     23.39 o 
   4   4  22       20.99       47.31     25.23 o 
   5   4  22        6.99       12.10     11.49 o 
  -4   5  22       14.54       33.87     35.02 o 
  -3   5  22        0.43       11.47     16.46 o 
  -2   5  22       49.30       68.18     25.06 o 
  -1   5  22      137.78      167.39     21.28 o 
   0   5  22       43.35       73.20     23.23 o 
   1   5  22      136.65      145.45     20.80 o 
   2   5  22       49.31       54.72     25.14 o 
   3   5  22        0.58       20.07     26.68 o 
   4   5  22       13.79       38.65     26.17 o 
  -4   6  22       13.31       32.23     42.20 o 
  -3   6  22       47.96       48.26     36.99 o 
  -2   6  22       10.65       15.45     22.15 o 
  -1   6  22       11.11       16.37     21.73 o 
   0   6  22        4.22        1.56      7.41 o 
   1   6  22       10.67        2.30      4.80 o 
   2   6  22       11.02        8.08      8.85 o 
   3   6  22       47.88       78.59     27.76 o 
   4   6  22       13.57       37.18     30.00 o 
  -4   7  22       25.58       34.50     43.97 o 
  -3   7  22       26.61       51.17     40.55 o 
  -2   7  22       57.64       75.21     30.04 o 
  -1   7  22        4.44        5.46      7.09 o 
   0   7  22        1.30       14.78     26.31 o 
   1   7  22        4.29       12.75     30.96 o 
   2   7  22       60.28       73.28     27.70 o 
   3   7  22       26.95       60.92     29.74 o 
   4   7  22       24.57       23.72     25.75 o 
  -3   8  22       16.03       15.42     41.78 o 
  -2   8  22       12.55       32.22     30.88 o 
  -1   8  22       42.13       53.45     26.47 o 
   0   8  22        0.10       19.20     19.32 o 
   1   8  22       41.36       47.23     27.50 o 
   2   8  22       12.76       14.95     29.25 o 
   3   8  22       16.07       57.53     30.58 o 
  -2   9  22       30.33       41.54     33.02 o 
  -1   9  22        6.32        8.80     31.76 o 
   0   9  22       12.85       50.17     29.40 o 
   1   9  22        6.53       23.72     29.09 o 
   2   9  22       29.99       48.86     30.62 o 
  -1  10  22        4.36       17.10     42.50 o 
   0  10  22       22.92       36.91     35.96 o 
   1  10  22        4.42       22.24     36.46 o 
   1   0  23       36.13       44.47     24.66 o 
   2   0  23        4.14       15.70     26.07 o 
   3   0  23       32.65       49.50     32.11 o 
   4   0  23       68.00       84.88     36.34 o 
  -4   1  23        5.64       18.74     35.21 o 
  -3   1  23       43.07       63.76     32.43 o 
  -2   1  23       29.04       31.32     26.27 o 
  -1   1  23       14.21       40.18     24.81 o 
   0   1  23       30.56       52.41     26.95 o 
   1   1  23       14.11       31.86     24.49 o 
   2   1  23       28.14       45.77     25.63 o 
   3   1  23       42.81       64.37     32.57 o 
   4   1  23        5.80        3.77     21.07 o 
  -4   2  23       18.27       10.88     17.17 o 
  -3   2  23       27.53       33.17     38.64 o 
  -2   2  23       35.90       41.90     30.14 o 
  -1   2  23        1.32        0.80      9.78 o 
   0   2  23       68.57       73.42     24.18 o 
   1   2  23        1.21        8.80     18.82 o 
   2   2  23       37.78       64.13     26.11 o 
   3   2  23       27.76       61.52     32.26 o 
   4   2  23       17.31       22.72     29.64 o 
  -4   3  23       10.35       25.58     34.19 o 
  -3   3  23       17.66       24.17     26.45 o 
  -2   3  23        3.49        9.99     21.91 o 
  -1   3  23       24.09       54.31     25.36 o 
   0   3  23        0.11        5.65     22.17 o 
   1   3  23       23.35       45.23     28.87 o 
   2   3  23        4.02       20.98     24.98 o 
   3   3  23       18.22       38.05     24.96 o 
   4   3  23       11.20       35.92     27.06 o 
  -4   4  23        6.54       27.69     45.38 o 
  -3   4  23       12.85       21.70     51.84 o 
  -2   4  23       45.00       68.78     26.29 o 
  -1   4  23        0.27        7.52     22.63 o 
   0   4  23       42.83       58.45     25.14 o 
   1   4  23        0.21        1.39      4.66 o 
   2   4  23       45.45       76.29     26.36 o 
   3   4  23       12.86       21.06     26.45 o 
   4   4  23        6.95        9.62     24.90 o 
  -4   5  23        1.10       12.36     53.99 o 
  -3   5  23       62.84       72.97     42.62 o 
  -2   5  23        3.39       18.30     26.57 o 
  -1   5  23        8.04       28.92     25.73 o 
   0   5  23       11.47       21.29     18.71 o 
   1   5  23        8.10       21.25     23.98 o 
   2   5  23        3.71       39.83     27.82 o 
   3   5  23       61.97       76.57     29.63 o 
   4   5  23        1.00        5.74     10.86 o 
  -3   6  23        9.83       26.56     35.12 o 
  -2   6  23       40.62       35.68     28.27 o 
  -1   6  23       44.49       52.14     24.70 o 
   0   6  23        7.74        3.09      4.91 o 
   1   6  23       45.34       62.36     27.48 o 
   2   6  23       41.08       68.97     28.38 o 
   3   6  23       10.49       19.16     32.64 o 
  -3   7  23       35.75       57.48     44.13 o 
  -2   7  23       13.63       44.39     28.88 o 
  -1   7  23        5.48       22.14     28.01 o 
   0   7  23        2.76       25.82     25.62 o 
   1   7  23        4.88       17.40     28.88 o 
   2   7  23       14.04       46.00     30.86 o 
   3   7  23       35.07       68.06     32.28 o 
  -2   8  23       23.86       37.67     34.21 o 
  -1   8  23       11.92       22.60     27.77 o 
   0   8  23        0.58        8.56     14.54 o 
   1   8  23       11.67       19.86     28.44 o 
   2   8  23       23.42       61.28     31.93 o 
   0   9  23        0.81       14.22     37.73 o 
   0   0  24       71.02      113.25     37.75 o 
   1   0  24       17.92       27.09     27.58 o 
   2   0  24        1.70       16.75     29.91 o 
   3   0  24       44.34       46.88     35.84 o 
   4   0  24       32.32       44.69     39.13 o 
  -3   1  24       23.57       37.68     36.28 o 
  -2   1  24        2.79        0.00     33.55 o 
  -1   1  24        4.48       33.10     31.15 o 
   0   1  24       14.38       11.06     20.56 o 
   1   1  24        4.30        8.79     21.44 o 
   2   1  24        3.05       12.76     28.79 o 
   3   1  24       23.26       36.94     35.23 o 
  -3   2  24       23.13       68.48     36.15 o 
  -2   2  24       16.03       34.96     33.25 o 
  -1   2  24       19.48       16.25     31.03 o 
   0   2  24       27.29       37.25     31.47 o 
   1   2  24       18.40       32.88     32.37 o 
   2   2  24       15.77       22.20     29.26 o 
   3   2  24       23.87       34.81     36.76 o 
  -3   3  24       29.21       61.39     36.95 o 
  -2   3  24       15.38       26.46     28.18 o 
  -1   3  24        0.17        8.23      7.58 o 
   0   3  24        1.11        6.84     31.51 o 
   1   3  24        0.20       31.75     39.89 o 
   2   3  24       15.87       30.34     34.43 o 
   3   3  24       28.47       54.04     31.26 o 
  -3   4  24       11.43       25.81     45.31 o 
  -2   4  24        5.62       23.87     33.49 o 
  -1   4  24       16.22       21.12     26.06 o 
   0   4  24        0.31        0.77      8.44 o 
   1   4  24       16.28       33.64     28.09 o 
   2   4  24        5.85        7.93     13.84 o 
   3   4  24       11.13       30.34     31.27 o 
  -2   5  24       48.66       63.88     30.54 o 
  -1   5  24       10.30       20.33     29.01 o 
   0   5  24        0.42       10.07     13.39 o 
   1   5  24       10.73       41.98     29.42 o 
   2   5  24       49.39       72.89     30.90 o 
  -2   6  24        7.37       22.83     34.37 o 
  -1   6  24        0.55        7.33     24.92 o 
   0   6  24        5.40       27.92     29.99 o 
   1   6  24        0.70       21.50     30.63 o 
   2   6  24        7.44       14.39     31.94 o 
  -1   7  24        6.77       31.59     31.35 o 
   0   7  24        0.35       14.87     29.00 o 
   1   7  24        6.75       33.85     31.79 o 
   1   0  25       20.29       25.19     30.26 o 
   2   0  25       17.24       41.35     32.13 o 
  -2   1  25       23.31       21.04     32.52 o 
  -1   1  25       25.20       34.04     35.46 o 
   0   1  25        2.90       22.34     43.04 o 
   1   1  25       25.32       30.40     35.15 o 
   2   1  25       22.19       41.65     30.99 o 
  -2   2  25        0.30        4.52     21.92 o 
  -1   2  25        1.94        1.41     33.02 o 
   0   2  25        1.83       17.22     35.32 o 
   1   2  25        1.96        9.95     25.35 o 
   2   2  25        0.28       24.54     36.98 o 
  -2   3  25       27.36       42.71     31.40 o 
  -1   3  25       15.43       24.49     29.89 o 
   0   3  25        4.04        0.85     16.86 o 
   1   3  25       15.57       36.88     30.14 o 
   2   3  25       27.88       40.04     37.34 o 
  -1   4  25        1.11       21.73     31.35 o 
   0   4  25        2.02        2.58     19.56 o 
   1   4  25        1.26       12.38     30.57 o 
                                                 
